# Supplementary material for: Patterns in Marine Fungal Diversity and Community Structure on Native Versus Invasive Macroalgae at a Local Geographic Scale
Source: Microb Ecol. 2026 Apr 23;89(1):122. doi: 10.1007/s00248-026-02781-8 (PMC13243329; doi:10.1007/s00248-026-02781-8)
Supplement: Supplementary file 1 — Supplementary Material 1 [file 248_2026_2781_MOESM1_ESM.csv]

		Number of Sequence Reads per Sample (Host_Site (Sample Number)																																										Taxa
ASV_ID	Sequence	Seawater (S1)	Sediment_A (S10)	Sediment_B (S11)	Sediment_B (S12)	Sediment_B (S13)	Sediment_B (S14)	Sargassum_A (S15)	Sargassum_A (S16)	Sargassum_A (S17)	Sargassum_A (S18)	Sargassum_A (S19)	Sediment_A (2)	Sargassum_A (S20)	Sargassum_A (S21)	Sargassum_A (S22)	Seawater (S23)	Seawater (S24)	Fucus_A (S25)	Fucus_A (S26)	Fucus_A (S27)	Fucus_A (S28)	Fucus_A (S29)	Sediment_B (S3)	Fucus_A (S30)	Fucus_A (S31)	Fucus_A (S32)	Fucus_B (S33)	Fucus_B (S34)	Fucus_B (S35)	Fucus_B (S36)	Fucus_B (S37)	Fucus_B (S38)	Fucus_A (S4)	Fucus_B (S39)	Sargassum_A (S5)	Fucus_B (S6)	Sediment_A (S7)	Sediment_A (S8)	Sediment_A (S9)	PCT (S40)	Total	% all dataset	domain	phylum	class	order	family	genus
ASV_1	AAGGTTTCCGTAGGTGAACCTGCGGAAGGATCATTACCGTAAATCTCTCCTGAGAAATACACTGTGAATTGTACGATACCACAAGCAACGGCGGAGTTCTCTCCTCGAGAGGGATTGAAACACCAGCTCCCCGTTTCGCCACTTGAAATCTTATACACTTTTTCCAAATTTGTGTACACTTAAACGTGTGTATGCGAAAACACAAACGAGAGAACAACT	0	335	0	0	0	0	2121	402	0	344	9	0	777	778	715	0	0	991	356	0	1587	643	0	987	1366	1401	0	0	743	1248	10	0	303	6	0	100	0	0	0	0	15222	19.570	NA	NA	NA	NA	NA	NA
ASV_2	AAGGTTTCCGTAGGTGAACCTGCGGAAGGATCATTACCGTAAATCTCTCTTGAGAAATACACTGTGAATTGTACGATACCAAAAGCAACGGCGGAGTTCTCTCCTCGAGAGAGATTGAAACACCAGCTCCCCGTTTCGCCACTTGTAAAACTTATACACTTTTTTCCAAATTTGTGTACACACTTAAACGTGTGTGTATGCGAAAAACACAAACGAGAG	0	0	0	0	0	0	0	0	153	0	0	0	0	240	0	0	0	868	1334	0	87	0	0	0	154	162	126	0	309	0	0	0	390	0	40	0	0	0	0	0	3863	4.966	NA	NA	NA	NA	NA	NA
ASV_3	GTGTATAAGAGACAGCTTGGTCATTTAGAGGAAGTAAAAGTCGTAACAAGGTTACCGTAGGTGAACCTGCGGTAGGATCATTAGCAATGATGTATTCAAACCATGTATGTGCACTGTAATCTGACGATGGCGTCGAGAGACGTCAGCAGTAAAACGCCTTGAAACTCCAAGTAAAAATGTGTATGAATGAGAATTCAAAAACAACTTTTAGCAACGGATCTCTTGGCTCTCGCATCGATGAAGAACGCAGCCTGTCTCTTATACAC	0	9	0	0	0	0	92	314	124	176	0	0	125	394	74	0	17	223	1042	0	881	40	0	143	102	35	0	27	0	0	0	0	56	0	0	0	0	0	0	0	3874	4.981	NA	NA	NA	NA	NA	NA
ASV_4	AAGGTTTCCGTAGGTGAACCTGCGGAAGGATCATTAAAACGTATCCACGTATAACCCCCTGTGCATTTTACTGTACGCTACGAATCGTTGGCAACGACGACGAGTAGTGACTGGTACGAGAGTACTCCTGGCCTTTGCCTCACGGCGAGGGACTTGTATTTTTAACCCCTTTTAACCAAAACATTGACTGAAACTCTTCTATCCTAACGGATGAAGAAATACGAAACCAA	121	37	243	152	314	300	42	0	72	31	0	57	8	14	6	179	24	96	100	194	38	79	194	196	62	15	0	213	0	18	0	48	42	0	0	287	57	80	95	0	3414	4.389	NA	NA	NA	NA	NA	NA
ASV_5	TAACAAGGTTTCCGTAGGTGAACCTGCGGAAGGATCATTCGCGCACACATATTGATACATTTTTATGTATGATACACTGTGAACTGTACGAACAAACAAACGATTAGATGAAAGCGCGCTTAGGCGCGTCTTTCTTCTTATCACACACAAACCAAATTATATACACTGTTATTCCAAACATGACAAGACAAAAACAAGAGAAAACTTCTAACGGTGGATCTCT	0	0	0	0	0	0	0	0	0	0	0	0	0	0	0	0	0	0	0	0	0	0	0	0	0	0	0	0	20	98	0	0	0	3345	0	0	0	0	0	0	3463	4.452	NA	NA	NA	NA	NA	NA
ASV_6	AAGGTTTCCGTAGGTGAACCTGCGGAAGGATCATTAACACGTATCCACGTTTCAACCCTCTGTGCATTATACCGTAACACTGGATCTCGGCTGCAAGGCTGCTTGAAGGTGACCTGGGAGTAGTTGCTTTCAGCTTCTGCTTCCTTTATTTTAACCCCTTTCATAAAAAACTGTACTGAAAAAGACAAAAGAAGAAACCGCCGTCAAACGTGGAGTCATCTTGCGTCGAAATACGAAACGCG	87	84	258	500	157	162	0	0	15	0	0	263	0	13	3	45	0	14	32	34	14	25	340	52	0	0	0	27	0	0	0	0	86	0	0	34	150	213	257	0	2865	3.683	NA	NA	NA	NA	NA	NA
ASV_7	AAGGTTTCCGTAGGTGAACCTGCGGAAGGATCATTACCGTAAATCTCTCCTGAGAAATACACTGTGAATTGTACGATACCACAAGCAACGGCGGAGTTCTCTCCTCGAGAGGGATTGAAACACCAGCTCCCCGTTTCGCCACTTGAAATCTTATACACTTTTTCCAAATTTGTGTACACACTTAAACGTGTGTATGCGAAAACACAAACGAGAGAACAA	0	0	0	0	0	0	0	0	0	0	0	0	0	0	0	0	0	0	0	1773	0	0	0	0	0	0	1218	0	0	0	0	0	0	0	0	0	0	0	0	0	2991	3.845	NA	NA	NA	NA	NA	NA
ASV_8	AAGGTTTCCGTAGGTGAACCTGCGGAAGGATCATTACCGTTTGCCCCTTTGGTCGATGCTTCCCGCCACGTTTTCAGTGTTGATTCGTTGGCGGGAACTTGTGCACGTCTCGTCCCTCGTGCATTGCACGTGGGCGTGACAATTTTTGTCCCAATCGGTTTGTGTGTGGAGGTGGTAGTTTTTCATTTTGTTAATCATAT	0	0	0	0	0	0	0	0	10	0	0	0	0	0	0	0	0	0	0	0	0	2119	0	0	0	303	0	0	0	0	0	0	0	0	0	0	0	0	0	0	2432	3.127	NA	NA	NA	NA	NA	NA
ASV_9	AAGGTTTCCGTAGGTGAACCTGCGGAAGGATCATTAACACGTATCCACGTTTCAACCCCCTGTGCATTTTACCGTAACGCCGGATACTAGCCGCAAGGCTAGCATGAAAGTGATATGGAGCAGTTTCGCTACGGCTTCTGCTCTTTAAAATCCCAATTTTTACCCCTTTTATAAAACAGTGTACTGAAATAGACAAGAGGAGAAACCGCCGTCAAACGTGGGGTCACCTTGAGTCGAAATACGAAACGCG	212	0	57	0	17	0	38	104	16	40	16	0	0	20	0	576	57	66	171	144	54	47	39	82	21	14	0	120	12	14	0	31	81	0	0	122	0	0	0	0	2171	2.791	NA	NA	NA	NA	NA	NA
ASV_10	GTCATTTAGAGGAAGTAAAAGTCGTAACAAGGTTTCCGTAGGTGAACCTGCGGAAGGATCATTACTGTACCTTCTCCTTGTGAGATATACACTGTGAACTGTACGTTATAGTGAGTGAAGCGAGCCTTCTCTCTCCATACATACTCTGTACACCGTTTTTCCTTACAGTCTCTCCTGGAGAGACGAACACAAACAAGAGAACAACTTCTAACGGTGGATCTCTTGGCTCGTGCATCGATGAAGAAC	0	0	0	0	0	0	0	0	0	0	0	0	0	0	0	0	0	0	0	0	0	0	0	0	0	0	0	19	877	339	228	0	0	0	0	0	0	0	0	0	1463	1.881	NA	NA	NA	NA	NA	NA
ASV_11	TTAGAGGAAGTAAAAGTCGTAACAAGGTTTCCGTAGGTGAACCTGCGGAAGGATCATTACTGTACCTTCTCCTTGTGAGATATACACTGTGAATTGTACGTTATAGTGAGTGAAGTGCTTTGAGCCTTCTCTCTCCATACATACTCTCTATACCGTTTTTCCTTACAGTCTCTCCTGGAGAGACGAACACAAACAAGAGAACAACTTCTAACGGTGGATCTCTTGGCTCGTGCATCGATGAA	0	0	0	0	0	0	0	0	0	0	0	0	0	0	0	0	0	0	0	0	0	0	0	0	0	0	660	0	0	309	0	0	0	363	0	0	0	0	0	0	1332	1.712	NA	NA	NA	NA	NA	NA
ASV_12	AAGGTTTCCGTAGGTGAACCTGCGGAAGGATCATTAACACGTATCCACGTATACACCCTCTGTGCATCTTATAGTGTAGCTTTTTGTAGGGGATTCATGTTGTGAGAGAGTTCTGCTCTTTCGTAGCCCTCTTCAGAAAGTATGTACTTTAATTTTTTTAACCACTTATCCAGAATTACTCAGTTCTAATTGATTTTTTCTCCTGAGTCTAGTACTCGAGTGAAAAAAGATTTACGAAACGTG	776	0	0	0	0	0	0	0	0	24	0	0	0	0	0	270	116	0	0	14	0	0	0	0	0	0	0	0	0	0	0	0	0	0	0	0	0	0	0	0	1200	1.543	NA	NA	NA	NA	NA	NA
ASV_13	AAGGTTTCCGTAGGTGAACCTGCGGAAGGATCATTAATACGTATCCACGTTTCAACCCCCTGTGCACATGTCGTACGAGCCGGCCCCGGTAAAGTCCTTTGCGGGACTGGGGATTAAAAATGGTCGTATCTGGTGAGAGAATTCACGTTCTCCTGCCTTTTTTTAACACCTTTTTCAAACAACTGTACTAATCTTGACTGCTTTCGAGCGTCAAAAATACGAAACCAA	272	0	0	0	0	0	0	0	0	0	0	0	0	0	0	875	95	0	0	0	0	0	0	0	0	0	0	0	0	0	0	0	4	0	0	0	0	0	0	0	1246	1.602	NA	NA	NA	NA	NA	NA
ASV_14	AAGGTTTCCGTAGGTGAACCTGCGGAAGGATCATTAACACGTATCCACGTATACACCCTCTGTGCATCTTATAGTGTAGCTTTTTGTAGGGGATTCATGTTGTGAGAGAGTTCTGCTCTTTCGTAGCCCTCTTCAGAAAGTATGTACTTTAATTTTTTTAACCACTTATCCAGAATTACTCAGTTCTAATTGATTTTTTCTCAATGAGTCTAGTACTCGAGTGAAAAAAGATTTACGAAACGTG	526	0	0	111	0	0	0	0	16	0	0	0	0	3	0	155	113	0	0	0	0	0	0	0	0	0	0	62	0	0	0	0	0	0	0	0	0	0	0	0	986	1.268	NA	NA	NA	NA	NA	NA
ASV_15	AAGGTTTCCGTAGGTGAACCTGCGGAAGGATCATTTCCAAAGCCTGCTGGGCGTCAGCCTGGCTGCACACTGTGAAACCAAACCACATTCCCGTCGCCTGTGCACGGGCCGCCGACACGACGACACTGTCTGTCGGTGGCCGGCGTGCGGGCGGAAAGGGATGCCGCGGGCAACCGTGGCAGCAACGTTGATGCAGGGTACATAAACAAGTAAAACTTT	0	0	0	0	0	0	0	0	0	0	0	0	0	0	0	0	0	0	0	0	0	0	0	0	0	0	0	168	0	75	0	0	0	20	0	642	0	0	0	0	905	1.164	NA	NA	NA	NA	NA	NA
ASV_16	AAGGTTTCCGTAGGTGAACCTGCGGAAGGATCATTAAAACGTATCCACGTATAACCCCCTGTGCATTAAACTGTACGCTACATCTGATCAGCAATGAGAAGAAGTAGTGATTGGCACGAGAGTGCCCCTGACTCTAGCCTCACGGCCGGAGACTTGTATTTTTAACCCCTTTTAACAAAACATTGACTGAAATTCTTCTGTCTTTATTGACGAAGAAATACGAAACCAA	0	0	81	54	142	173	0	0	0	0	0	0	0	0	0	14	0	12	0	37	5	0	61	13	8	0	0	50	0	0	0	0	0	0	0	53	0	46	36	0	785	1.009	NA	NA	NA	NA	NA	NA
ASV_17	AAGGTTTCCGTAGGTGAACCTGCGGAAGGATCATTACCGTATGATAGTAATAATATCTCCCATATTATTAAACCACTGTGAACCCATTCGAGCTCGCGGAGTAACGTAACGTTTTGAACGATTGCTTCTTTTTTGTTAAGAAGAAGAAGTTAATCGGCTCCGCGTGCGTCCAACAACATTCATTTGTTAAAACACTTTAAACCATTAAATTATTTCCAAGAGTAATAGACAAACTAAGA	0	0	0	0	0	0	0	0	0	0	0	0	0	0	0	0	0	0	0	0	0	0	0	0	0	0	0	744	0	0	0	0	0	0	0	0	0	0	0	0	744	0.957	NA	NA	NA	NA	NA	NA
ASV_18	AAGGTTTCCGTAGGTGAACCTGCGGAAGGATCATTACCGAATCTCTCTTCATTGAGAAACCACTGCGAACTGTTACTAGCATGTGGGGTAACCTTGACAGGTTTTAAAGCGAGCACTTGCGCTCGCGCCCCACGTGCGACACTTTAAAATGTTTTTTCAACACACAAATTTCATACCAGTGTCTTCTAGCTGCCTCGTGCAGTTGGAACTATGTCAAACCTAT	0	677	0	0	0	0	0	0	0	7	0	0	4	0	0	0	0	0	0	0	0	0	0	0	0	0	0	0	0	0	0	0	0	0	0	0	0	0	0	0	688	0.885	NA	NA	NA	NA	NA	NA
ASV_19	AGAGACAGCTTGGTCATTTAGAGGAAGTAAAAGTCGTAACAAGGTTACCGTAGGTGAACCTGCGGTAGGATCATTATTGGATTGACCTTTGAATGAGTGTGAATTGGAGACTGGAGCTGGCGGGGCGCGTTGGCGCCGTGCCAGATTGGTTACACCCCATGAATCGTCGGATGTGTGAGTGTGTGAATGAAAATTCAAA	0	0	16	0	12	0	0	0	0	15	0	0	0	0	7	0	0	25	91	82	48	0	0	28	14	23	159	0	0	55	11	0	10	0	0	66	0	32	0	0	694	0.892	NA	NA	NA	NA	NA	NA
ASV_20	AAGGTTTCCGTAGGTGAACCTGCGGAAGGATCATTACCGTAAATCTCTCTTGAGAAATACACTGCGAATTGTACGATACCAAAAGCAACGGCGGAGTTCTCTCCTCGAGAGGGATTGAAATACCAGCTCCCCGTTTCGCCACTTGTAAAACTTCTACACTTTTTTCCAAATTTGTGTACACTTAAACGTGTGTATGCGAAAACACAAACGAGAGAACAA	0	0	0	0	0	0	0	0	0	91	0	0	0	0	52	0	0	0	397	0	0	0	0	0	0	0	0	0	80	58	30	0	0	0	0	0	0	0	0	0	708	0.910	NA	NA	NA	NA	NA	NA
ASV_21	AAGGTTTCCGTAGGTGAACCTGCGGAAGGATCATTACCGTAAATCTCTCTTGAGAAATACACTGTGAATTGTACGATACCAAAAGCAACGGCGGAGTTCTCTCCTCGAGAGAGATTGAAATACCAGCTCCCCGTTTCGCCACTTGAAATCTTATACACTTTTTCCAAATTTGTGTACACTTAAACGTGTGTATGCGAAAACACAAACGAGAGAACAACT	0	0	0	0	0	0	0	0	0	0	0	0	0	0	0	0	0	0	0	109	0	0	0	84	377	64	0	0	0	0	0	0	0	0	0	0	0	0	0	0	634	0.815	NA	NA	NA	NA	NA	NA
ASV_22	AAAGTCGTAACAAGGTTTCCGTAGGTGAACCTGCGGAAGGATCATTACTGTACCTTCTTCTCCTTGCGAGTTGATATACACTGTGAACTGTACGTTATAGTGAGTGAAGCGCTTTGAGCCTTCTCTCTCCATACATACTCTGTACACCGTTTTTCCTTACAGTCTCCTCTTTCACAAGAGAGACGAACGCAAACAAGAGAACAACTTCTAACGGTGGATCTCTTGGCTCG	0	0	0	0	0	0	0	0	0	0	0	0	0	0	0	0	0	0	0	0	0	0	0	0	0	0	322	0	286	0	0	0	0	0	0	0	0	0	0	0	608	0.782	NA	NA	NA	NA	NA	NA
ASV_23	AAGGTTTCCGTAGGTGAACCTGCGGAAGGATCATTACTGTACCCTTCTCCTTGTGAGTTGATATACACTGTGAATTGTACGTTATAGTGAGTGAAGCGCTTTGAGCCTTCTCTCTCCATACATACTCTCTATACCGTTTTTCCTTACAGTCTCTCCTGGAGAGACGAACACAAACAAGAGAACAACTTCTAACGGTGGATCTCTTGGCTCGTGCATCG	0	0	0	0	0	0	0	0	0	0	0	0	0	0	0	0	0	0	0	0	0	0	0	0	0	0	0	0	0	0	0	601	0	0	0	0	0	0	0	0	601	0.773	NA	NA	NA	NA	NA	NA
ASV_24	GTCGGCAGCGTCAGATGTGTATAAGAGACAGCTTGGTCATTTAGAGGAAGTAAAAGTCGTAACAAGGTTTCCGTAGGTGAACCTGCGGAAGGATCATTACAAATTTAGTGTTGTCTGTCCATGTCTATTTTAGTGTGGACAGTTCAATTACATTAGCGCTTGCTTTGTTTGACTGTTTTAATGTAACAATAGAAAAAGAGAAAACTTTTAACAATGGATCTCTTGGCTCTTGCATCGATGAAGAACGCAGCCTGTCTCTTATACACATCTCCGAGCCCACG	0	0	0	30	0	0	0	117	6	0	0	0	0	0	15	0	0	0	0	0	0	0	9	0	17	0	0	26	0	0	0	0	148	0	0	147	30	30	3	0	578	0.743	NA	NA	NA	NA	NA	NA
ASV_25	AAGGTTTCCGTAGGTGAACCTGCGGAAGGATCATTACTGTACCCTTCTCCTTGTGAGATATACACTGTGAATTGTACGTTATAGTGAGTGAAGTGCTTTGAGCCTTCTCTCTCCATACATACTCTCTGTACACCGTTTTTCCTTACAGTCTCCTCTTTCACAAGAGAGACGAACGCAAACAAGAGAACAACTTCTAACGGTGGATCTCTTGGCTCGTGC	0	0	0	0	0	0	0	0	0	0	0	0	0	0	0	0	0	0	0	0	0	0	0	0	0	0	0	0	0	0	0	572	0	0	0	0	0	0	0	0	572	0.735	NA	NA	NA	NA	NA	NA
ASV_26	AGGAAGTAAAAGTCGTAACAAGGTTTCCGTAGGTGAACCTGCGGAAGGATCATTACTGTACCCTTCTCCTTGTGAGTTGATATACACTGTGAATTGTACGTTATAGTGAGTGAAGCGCTTTGAGCCTTCTCTCTCCATACATACTCTCTATACCGTTTTTCCTTACAGTCTCTCCTGGAGAGACGAACACAAACAAGAGAACAACTTCTAACGGTGGATCTCTTGGCTCGTGCATCG	0	0	0	0	0	0	0	0	0	0	0	0	0	0	0	0	0	0	0	0	0	0	0	0	0	0	381	0	0	187	0	0	0	0	0	0	0	0	0	0	568	0.730	NA	NA	NA	NA	NA	NA
ASV_27	AAGGTTTCCGTAGGTGAACCTGCGGAAGGATCATTACCGTAAATCTCTCCTGAGAAATACACTGTGAATTGTACGATACCAAAAGCAACGGCGGAGTTCTCTCCTCGAGAGGGATTGAAATACCAGCTCCCCGTTTCGCCACTTGTAAAATCTTATACACTTTTTCCAAATTTGTGTACACACTTAAACGTGTGTATGCGAAAACACAAACGAGAGAAC	0	0	0	0	0	0	0	200	0	0	0	0	0	0	0	0	0	0	0	69	147	119	0	0	0	0	0	0	0	0	0	0	0	0	0	0	0	0	0	0	535	0.688	NA	NA	NA	NA	NA	NA
ASV_28	AAGGTTTCCGTAGGTGAACCTGCGGAAGGATCATTACCGTAAATCGTAAAACGTTTACTACCCTGCGAATTGTATACGTAAGAAATGTGTGGGTGTTTGTCGTTGACTTCGCCTCGTGCGTTGCAGTGCGAAACCCAACATCATTCCTTTACTAATTCTTATACACTTATTTCAGTTCTTTCGCCAACGCGAAAAAAAACAAACAAGAGAACAACTTCT	0	0	0	0	0	0	0	0	0	0	0	0	0	22	412	0	0	0	0	0	0	0	0	0	0	0	0	0	0	0	0	0	0	0	0	80	0	0	0	0	514	0.661	NA	NA	NA	NA	NA	NA
ASV_29	AAGTAAAAGTCGTAACAAGGTTTCCGTAGGTGAACCTGCGGAAGGATCATTACTGTACCCTTCTCCTTGTGAGATATACACTGTGAATTGTACGTTATAGTGAGTGAAGTGCTTTGAGCCTTCTCTCTCCATACATACTCTCTATACCGTTTTTCCTTACAGTCTCCTCTTTCACAAGAGAGACGAACGCAAACAAGAGAACAACTTCTAACGGTGGATCTCTTGGCTCGTGCAT	0	0	0	0	0	0	0	0	0	0	0	0	0	0	0	0	0	0	0	0	0	0	0	0	0	0	0	0	0	0	151	0	0	292	0	0	0	0	0	0	443	0.570	NA	NA	NA	NA	NA	NA
ASV_30	GTAAAAGTCGTAACAAGGTTTCCGTAGGTGAACCTGCGGAAGGATCATTACTGTACCCTTCTCCTTGTGAGATATACACTGTGAATTGTACGTTATAGTGAGTGAAGTGCTTTGAGCCTTCTCTCTCCATACATACTCTCTGTACACCGTTTTTCCTTACAGTCTCCTCTTTCACAAGAGAGACGAACGCAAACAAGAGAACAACTTCTAACGGTGGATCTCTTGGCTCGTGC	0	0	0	0	0	0	0	0	0	0	0	0	0	0	0	0	0	0	0	0	0	0	0	0	0	0	0	0	0	524	0	0	0	0	0	0	0	0	0	0	524	0.674	NA	NA	NA	NA	NA	NA
ASV_31	AAGGTTTCCGTAGGTGAACCTGCGGAAGGATCATTACCGTAAATCTCTCCTGAGAAATACACTGTGAATTGTACGATACCAAAAGCAACGGCGGAGTTCTCTCCTCGAGAGGGATTGAAACACCAGCTCCCCGTTTCGCCACTTGAAATCTTATACACTTTTTCCAAATTTGTGTACACTTAAACGTGTGTATGCGAAAACACAAACGAGAGAACAACT	0	0	0	0	0	0	0	0	0	0	0	0	0	0	0	0	0	522	0	0	0	0	0	0	0	0	0	0	0	0	0	0	0	0	0	0	0	0	0	0	522	0.671	NA	NA	NA	NA	NA	NA
ASV_32	AAGGTTTCCGTAGGTGAACCTGCGGAAGGATCATTACTGTACCTTCTTCTCCTTGCGAGTTGATATACACTGTGAACTGTACGTTATAGTGAGTGAAGCGCTTTGAGCCTTCTCTCTCCATACATACTCTGTACACCGTTTTTCCTTACAGTCTCTCCTGGAGAGACGAACACAAACAAGAGAACAACTTCTAACGGTGGATCTCTTGGCTCGTGCATC	0	0	0	0	0	0	0	0	0	0	128	0	0	0	0	0	0	0	0	0	0	0	0	0	0	0	0	0	0	0	0	383	0	0	0	0	0	0	0	0	511	0.657	NA	NA	NA	NA	NA	NA
ASV_33	TGTGTATAAGAGACAGCTTGGTCATTTAGAGGAAGTAAAAGTCGTAACAAGGTTACCGTAGGTGAACCTGCGGTAGGATCATTAGCAATGATGTATTCAAACCATGTATGTGCACTGTAATCTGACGATGGCGTCGAGAGACGTCAGCAGTAAAACGCCTTGAAACTCCAAGTAAAATGTGTATGAATGAGAATTCAAAAACAACTTTTAGCAACGGATCTCTTGGCTCTCGCATCGATGAAGAACGCAGCCTGTCTCTTATACACA	0	0	11	0	0	26	0	0	0	0	0	30	0	0	0	0	0	0	0	336	0	0	0	0	0	0	0	0	0	0	0	0	0	0	0	8	22	54	0	0	487	0.626	NA	NA	NA	NA	NA	NA
ASV_34	AAGGTTTCCGTAGGTGAACCTGCGGAAGGATCATTACCGTAAATCTCTCTTGAGAAATACACTGCGAATTGTACGATACCAAAAGCAACGGCGGAGTTCTCTCCTCGAGAGGGATTGAAATACCAGCTCCCCGTTTCGCCACTTGTAAAACTTATACACTTTTTTCCAAATTTGTGTACACTTAAACGTGTGTATGCGAAAACACAAACGAGAGAACAA	0	0	0	0	0	0	0	0	0	0	0	0	0	0	0	0	0	0	0	0	0	0	0	424	0	0	0	0	0	0	0	0	0	0	0	0	0	0	0	0	424	0.545	NA	NA	NA	NA	NA	NA
ASV_35	ATAAGAGACAGCTTGGTCATTTAGAGGAAGTAAAAGTCGTAACAAGGTAACCGTAGGTGAACCTGCGGTTGGATCATTACAAAACCGGTCGCCTCTGGCGCGCCAAGTCTTGTGTGCATGTAACATGTCTCTTGTGGGTGCGAGCCCACAGCGTACAGACCTAGCAGTACCTCGTGCCAGAAAGTATAGTGCAAACTAGTACAACTTTTGACAACGGATCTCTAGGCTCTCGCATCGATGAAGAACGCAGCCTGTCTCTTAT	0	0	153	0	68	88	0	0	0	0	0	0	0	0	0	0	0	0	7	47	0	0	30	0	0	0	0	12	0	0	0	0	0	0	0	0	0	0	0	0	405	0.521	NA	NA	NA	NA	NA	NA
ASV_36	AGGAAGTAAAAGTCGTAACAAGGTTTCCGTAGGTGAACCTGCGGAAGGATCATTACTGTACCCTTCTCCTTGTGAGATGAAATACACTGTGAATTGTACGTTATAGTGAGTGAAGCGCTTTGAGCCTTCTCTCTCCATACATACTCTCTATACCGTTTTTCCTTACAGTCTCTCCTGGAGAGACGAACACAAACAAGAGAACAACTTCTAACGGTGGATCTCTTGGCTCGTGCATCG	0	0	0	0	0	0	0	0	0	0	0	0	0	0	0	0	0	0	0	0	0	0	0	0	0	0	0	0	298	0	88	0	0	0	0	0	0	0	0	0	386	0.496	NA	NA	NA	NA	NA	NA
ASV_37	AAGGTTTCCGTAGGTGAACCTGCGGAAGGATCATTAACACGTATCCAAACGTATTAACCCAAACGTGAAAAACTGCTAAAAACAGTCACAACTCTTTCTTTTTCAAATCAAGGTTGTGATGGCTTTTTGCCATCGCCTCTCTTTTGTTTTGGAAGGAAAACCCAATTTTTTAACCCCTTAACTATAAGGCTTCGTTAGAAGTCATCTGAACACTTTTTCTTTCAGATACCAATCATTCTTTAATGACTGGACACTGGGAAAACACATACGAAACTAAG	0	0	0	0	76	201	0	0	8	0	0	0	0	8	0	0	0	0	0	0	0	0	56	0	0	0	0	31	0	0	0	0	0	0	0	0	0	0	0	0	380	0.489	NA	NA	NA	NA	NA	NA
ASV_38	AAGGTTTCCGTAGGTGAACCTGCGGAAGGATCATTACCGTAAATCTCTCTTGAGAAATACACTGCGAATTGTACGATACCAAAAGCAACGGCGGAGTTCTCTCCTCGAGAGGGATTGAAACACCAGCTCCCCGTTTCGCCACTTGAAATCTTATACACTTTTTCCAAATTTGTGTACACTTAAACGTGTGTATGCGAAAACACAAACGAGAGAACAACT	0	0	0	0	0	0	0	0	0	0	0	0	0	0	0	0	0	0	0	0	0	0	0	66	122	180	0	0	0	0	0	0	0	0	0	0	0	0	0	0	368	0.473	NA	NA	NA	NA	NA	NA
ASV_39	AAGGTTTCCGTAGGTGAACCTGCGGAAGGATCATTACCGAATGCATTGCTCTGTATGGAGAATACACTGTGAACTGTATTGACTCATTGAAGTAGATGTGGAGTTTCTCTTCGCAAGAAGAGAATTGAATTAGTTTCGCGCTATGCTCCACACTTCTCAATCAATAACAACTATATACACTTATTCCAAATCTTTGTAACCTTCACAGGTTGCAATAAAAACAAACGAGAG	0	0	0	0	0	0	70	167	0	17	0	0	87	0	0	0	0	0	0	0	0	0	0	0	0	0	0	0	0	0	0	0	0	0	0	0	0	0	0	0	341	0.438	NA	NA	NA	NA	NA	NA
ASV_40	AAGGTTTCCGTAGGTGAACCTGCGGAAGGATCATTACCGTAAACTCTTTTTTAGAGAATACACTGTGAACTGTATTGACTCATTGAAGTAGATGTGGAGTTTCGAAAGAATTGAATTAGTCTCGCGCTATGCTCCACACTTCTCAATCAATAACAACTATATACACTCATTCCAATCTTGTGATTTTCGAATCACATAAACAAAACGAGAGAACAACTT	0	0	0	0	0	0	305	0	0	0	0	0	0	0	0	0	0	0	0	0	0	0	0	0	0	0	0	0	0	0	0	0	0	0	0	0	0	0	0	0	305	0.392	NA	NA	NA	NA	NA	NA
ASV_41	AAGGTTTCCGTAGGTGAACCTGCGGAAGGATCATTACCGTAAATCTCTCTTGAGAAATACACTGCGAATTGTACGATACCAAAAGCAACGGCGGAGTTCTCTCCTCGAGAGGGATTGAAACACCAGCTCCCCGTTTCGCCACTTGTAAAACTTATACACTTTTTTCCAAATTTGTGTACACACTTAAACGTGTGTGTATGCGAAAACACAAACGAGAGA	0	0	0	0	0	0	0	0	72	0	0	0	0	115	0	0	0	0	137	0	0	0	0	0	0	0	0	0	0	0	0	0	0	0	0	0	0	0	0	0	324	0.417	NA	NA	NA	NA	NA	NA
ASV_42	GAGACAGCTTGGTCATTTAGAGGAAGTAAAAGTCGTAACAAGGTTTCCGTAGGTGAACCTGCGGAAGGATCATTAACGAAATTTGGCCTCGAGCCATACATCTACACTTGTGCACTGTGCCGCGATTTGGCCCTCTGGGTCGATCGCATTTTACCATATTGACCTTGAATAGTCGTTTGATTATAAAATCTTTATATAAAACAACTTTTAACAATGGATCTCTTGGTTCTCGCATCGATGAAGAACGCAGCCTGTCTC	0	0	0	0	0	0	0	0	0	0	0	0	0	0	309	0	0	0	0	0	0	0	0	0	0	0	0	0	0	0	0	0	0	0	0	0	0	0	0	0	309	0.397	NA	NA	NA	NA	NA	NA
ASV_43	AAGGTTTCCGTAGGTGAACCTGCGGAAGGATCATTACCGTAATGAATGCTCTTTGGAGTATGAATACACTGTGAACTGTATTGACTCATTGAAGTAGATGTGGAGTTTCTCTTCGAGAGAAAAGAATTGAATTAGTTCGCGCTAAGCTCCACACTTCTCAATCAATAACAACTATATACACTTATTCCAATCTTGTGATTTTCGAATCACATAAACAAAACGAGAG	0	0	0	0	0	0	0	0	0	16	0	0	291	0	0	0	0	0	0	0	0	0	0	0	0	0	0	0	0	0	0	0	0	0	0	0	0	0	0	0	307	0.395	NA	NA	NA	NA	NA	NA
ASV_44	AAGTAAAAGTCGTAACAAGGTTTCCGTAGGTGAACCTGCGGAAGGATCATTACTGTACCCTTCTCCTTGTGAGATATACACTGTGAATTGTACGTTATAGTGAGTGAAGCGCTTTGAGCCTTCTCTCTCCATACATACTCTCTATACCGTTTTTCCTTACAGTCTCCTCTTTCACAAGAGAGACGAACACAAACAAGAGAACAACTTCTAACGGTGGATCTCTTGGCTCGTGCAT	0	0	0	0	0	0	0	0	0	0	0	0	0	0	0	0	0	0	0	0	0	0	0	0	0	0	306	0	0	0	0	0	0	0	0	0	0	0	0	0	306	0.393	NA	NA	NA	NA	NA	NA
ASV_45	GTAACAAGGTTTCCGTAGGTGAACCTGCGGAAGGATCATTAAAAGAATTGATTGGAAGATCAAGAAAGCAAAAGAGCTTTTGTAAAAATACACGTGAAAAGTAAAAGAGAAGGATTAAGAGAAACAACGGAATAATTAAAAGAAAAAAACAGTAAAAGCAGAATGTAAAAATTTTGTAGATATTGAGGAAAAAAGAAAATACAACTTTTAGCGGTGGATCTCTT	0	0	0	0	0	0	0	0	0	0	0	0	0	0	0	0	0	0	0	0	0	0	0	0	0	0	0	0	0	183	0	0	0	0	0	112	0	0	0	0	295	0.379	NA	NA	NA	NA	NA	NA
ASV_46	AAGGTTTCCGTAGGTGAACCTGCGGAAGGATCATTACCGTAAAAAGCTTTGGCTTAATACACTGTGAACTGTATTGACTCATTGAAGTAGATGTGGAGTTTCGAAAGAATTGAATTAGTCTCGCGCTATGCTCCACACTTCTCAATCAATAACAACTATATACACTTATTCCAAATCTTTGTAACCTTCAAAAGTTACAATAAAACAAACGAGAGAACA	0	0	0	0	0	0	277	0	0	0	0	0	0	0	0	0	0	0	0	0	0	0	0	0	0	0	0	0	0	0	0	0	0	0	0	0	0	0	0	0	277	0.356	NA	NA	NA	NA	NA	NA
ASV_47	AAGGTTTCCGTAGGTGAACCTGCGGAAGGATCATTACCGTAAATCTCTCCTGAGAAATACACTGTGAATTGTACGATACCAAAAGCAACGGCGGAGTTCTCTCCTCGAGAGGGATTGAAACACCAGCTCCCCGTTTCGCCACTTGTAAAACTTATACACTTTTTTCCAAATTTGTGTACACACTTAAACGTGTGTGTATGCGAAAACACAAACGAGAGA	0	0	0	0	0	0	0	0	0	0	0	0	292	0	0	0	0	0	0	0	0	0	0	0	0	0	0	0	0	0	0	0	0	0	0	0	0	0	0	0	292	0.375	NA	NA	NA	NA	NA	NA
ASV_48	AAGGTTTCCGTAGGTGAACCTGCGGAAGGATCATTACCGTAAATCTCTCTTGAGAAATACACTGCGAATTGTACGATACCAAAAGCAACGGCGGAGTTCTCTCCTCGAGAGGGATTGAAACACCAGCTCCCCGTTTCGCCACTTGTAAAACTTATACACTTTTTTCCAAATTTGTGTACACTTAAACGTGTGTATGCGAAAACACAAACGAGAGAACAA	0	0	0	0	0	0	0	0	0	0	0	0	0	0	0	0	0	0	0	0	0	0	0	0	0	0	0	0	0	0	0	0	269	0	0	0	0	0	0	0	269	0.346	NA	NA	NA	NA	NA	NA
ASV_49	AAGGTTTCCGTAGGTGAACCTGCGGAAGGATCATTACCGATCAAACGCTTGGCGTACTGTCGTTATTTCACTATAATGCTGTACGACCGGGTTGTATCAACTTGTTGATACGTCACTGTGAACTTTATCATCACGTGTGGGGTAGGCACACTCGAGTGCCTTTAAACTGTCTCAGATCTAACGGCGATCCGGCCCCACGTTTCGTTTGTTCAAACACTTGCTTGTGAAAATAATTCCTTATGTGACTATGAGAGAAATATGA	0	0	0	0	0	0	0	0	0	0	0	0	0	0	0	0	0	0	0	0	0	0	0	0	0	0	0	0	0	0	0	0	0	0	0	0	256	0	0	0	256	0.329	NA	NA	NA	NA	NA	NA
ASV_50	AAGGTTTCCGTAGGTGAACCTGCGGAAGGATCATTACCGTAATAATCATCGTCATTTATGATTGTCACTGTGCACCGTTCACTAGTAAAGTTGGGGTGTCCCTGTACAGGGACTTGAATGTGGTTCGCGCCGCAGCCCCTCTTTCATTGCAAACATTATACATACCGTCATTCCATATTTGATTGCCCAGAGCATTCATAAAAACAAACAAGAGACAAC	0	0	0	0	0	0	0	0	0	0	0	0	0	0	0	0	0	0	0	168	0	0	0	0	0	0	0	0	0	0	0	0	69	0	0	0	0	0	0	0	237	0.305	NA	NA	NA	NA	NA	NA
ASV_51	AAGGTCTCCGTAGGTGAACCTGCGGAGGGATCATTACACGTATCCACGTATACGATCTGTGAAATGCCAGTGCCGGCGAGCATGCGTAATCTTTCGATCTTCACTATGGGGTAGTCAGGTGCGAAAGCACCTGCAGTGATTATTGATTCGTCTGCGTGACGGAGATTGCGTGTGTCCGGTACGAAATTTTTTTACTACCCTGTTTTCACTCCTTTTACCAATTGAACTGAAATTGTGAGAGGTGAAGCCTTCTGGCGTCCCTTAAACATCCATACGAAATGAGTT	0	0	22	0	28	121	6	0	0	0	0	0	0	0	0	0	0	0	0	0	0	0	21	0	0	0	0	0	0	0	0	0	0	0	0	0	0	39	0	0	237	0.305	NA	NA	NA	NA	NA	NA
ASV_52	AAGGTTTCCGTAGGTGAACCTGCGGAAGGATCATTAACACGTATCCAAACGTATTAACCCAAACGTGAAAAACTGCTAAAAACAGTCACAACTCTTTCTTTTTCAAATCAAAGGTTGTGATGGCTTTTTGCCATCGCCTCTCTTTTGTTTTGGAAGGAAAACCCAATTTTTTTAACCCCTTAACTATAAGGCTTCGTTAGAAGTCATCTGAACACTTTTTCTTTCAGATACCAATCATTCTTTAATGACTTGGACACTGGGAAAACACATACGAAACTAAG	18	6	62	0	0	0	0	0	0	0	0	0	0	0	0	15	0	0	25	0	0	0	0	0	0	0	0	0	0	0	0	0	0	0	0	62	0	18	26	0	232	0.298	NA	NA	NA	NA	NA	NA
ASV_53	AAGGTTTCCGTAGGTGAACCTGCGGAAGGATCATTAACACGTATCCACGTATACACCCTCTGTGCATCTTATAGTGTAGCTTTTTGGAGGGGATTCATGTTGTGAGAGAGTTCTGCTCTTTCGTAGCCCTCTTCAGAAAGTATGTACTTTAATTTTTTTAACCACTTATCCAGAATTACTCAGTTCTAATTGATTTTTTCTCAATGAGTCTAGTACTCGAGTGAAAAAAGATTTACGAAACGTG	149	0	0	0	0	0	0	0	0	0	0	0	0	0	0	53	0	0	0	0	0	0	0	0	0	0	0	0	0	0	0	0	0	0	0	47	0	0	0	0	249	0.320	NA	NA	NA	NA	NA	NA
ASV_54	AAGGTAACCGTAGGTGAACCTGCGGTTGGATCATTAAAAAATGAATAGAATCACTAGTCCAAAAGACGGTGACTTCTTGACATTATGTGAACTGTAATTGTCTCTGGTGGGTTAAAACGGGATCTATCTCGGGTCGCCCTTGAGGTGACACCCCACTGTAAACTTGAACTTTAGTGTATCATTTGTCTTTAAAAAAAGTTAATAATTATAAACAACTTT	0	0	0	0	0	0	49	0	0	193	0	0	0	0	0	0	0	0	0	0	0	0	0	0	0	0	0	0	0	0	0	0	0	0	0	0	0	0	0	0	242	0.311	NA	NA	NA	NA	NA	NA
ASV_55	AAGGTTTCCGTAGGTGAACCTGCGGAAGGATCATTACCGTAAATCTCTCTTGAGAAATACACTGCGAATTGTACGATACCAAAAGCAACGGCGGAGTTCTCTCCTCGAGAGAGATTGAAATACCAGCTCCCCGTTTCGCCACTTGTAAAATCTTATACACTTTTTTCCAAATTTGTGTACACTTAAACGTGTGTATGCGAAAACACAAACGAGAGAACA	0	0	0	0	0	0	0	0	0	0	0	0	0	0	175	0	0	0	0	0	0	0	0	0	0	0	0	0	66	0	0	0	0	0	0	0	0	0	0	0	241	0.310	NA	NA	NA	NA	NA	NA
ASV_56	GTAAAAGTCGTAACAAGGTTTCCGTAGGTGAACCTGCGGAAGGATCATTACTGTACCTTCTTCTCCTTGCGAGTTGATATACACTGTGAATTGTACGTTATAGTGAGTGAAGCGAGCCTTCTCTCTCCATACATACTCTCTGTACACCGTTTTTCCTTACAGTCTCCTCTTTCACAAGAGAGACGAACGCAAACAAGAGAACAACTTCTAACGGTGGATCTCTTGGCTCGTGC	0	0	0	0	0	0	0	0	0	0	0	0	0	0	0	0	0	0	0	0	0	0	0	0	0	0	0	0	0	0	233	0	0	0	0	0	0	0	0	0	233	0.300	NA	NA	NA	NA	NA	NA
ASV_57	AGCTTGGTCATTTAGAGGAAGTAAAAGTCGTAACAAGGTTTCCGTAGGTGAACCTGCGGAAGGATCATTACTGTAAGATAACTCTTTGAGTTTATACACTGTGAATCGTACGTTATTGTGAGTAAGAGCAATCTTCTCTCTTTAAATACTCTCTACACTATTTTTCCTTTTTCTCTCACTGAGATAAAACAAACAAGAGAACAACTTCTAACGGTGGATCTCTTGGCTCGTGCATCGATGAAGAACGCAGCCT	0	0	0	0	0	0	0	0	0	0	0	0	0	229	0	0	0	0	0	0	0	0	0	0	0	0	0	0	0	0	0	0	0	0	0	0	0	0	0	0	229	0.294	NA	NA	NA	NA	NA	NA
ASV_58	AAGGTTTCCGTAGGTGAACCTGCGGAAGGATCATTACCGAATCCACACTGCTAGACAGGCTTGTTCTGTTTAGACTGGTGTAGTTTGTCACTTGTGACAGGCAAACCACTGCGAACTTAACCATCACGTGTGGGGTAGGCACACTCAAGTGGCTTTAAATTGGATCATGCTGCCCAGCGATCCGGCCCCACGTTTTGTTATCAACATTTTGAACGACTATTATTGTTCCTTAGTGCGGAATTGTGCGACCTTCTTGCAAGGTAGCATGCAAACATATGAGTA	0	0	0	0	0	0	0	0	0	0	0	0	0	0	0	0	0	0	0	0	0	0	0	0	0	0	0	0	0	0	0	0	0	0	0	0	0	223	0	0	223	0.287	NA	NA	NA	NA	NA	NA
ASV_59	AAGGTTTCCGTAGGTGAACCTGCGGAAGGATCATTACCGTATGAATTCTCCTAATTCATAACACACTGCGAACTTGTGTCTAGGAGTATCGGTGCGGGGTGAACCCTAAAAGGTTCTCGAATGACCCCTGGTCGGCCCCGCCCGTGCTTCGAAAAACATTGTGTATCTTAACAAACTTGTATTGATCAGTATTGCAGACGTTTCGGCGTTTGCGAGTCGAGGAAAAACTGTA	0	0	0	0	0	0	0	0	0	0	4	0	0	216	0	0	0	0	0	0	0	0	0	0	0	0	0	0	0	0	0	0	0	0	0	0	0	0	0	0	220	0.283	NA	NA	NA	NA	NA	NA
ASV_60	AAGGTTTCCGTAGGTGAACCTGCGGAAGGATCATTACCGTAAATCTCTCCTGAGAAATACACTGTGAATTGTACGATACCAAAAGCAACGGCGGAGTTCTCTCCTCGAGAGGGATTGAAATACCAGCTCCCCGTTTCGCCACTTGTAAAACTTATACACTTTTTTCCAAATTTGTGTACACTTAAACGTGTGTATGCGAAAACACAAACGAGAGAACAA	0	0	0	0	0	0	0	0	0	0	0	0	0	0	0	0	0	0	0	0	0	0	0	0	0	219	0	0	0	0	0	0	0	0	0	0	0	0	0	0	219	0.282	NA	NA	NA	NA	NA	NA
ASV_61	AAGGTTTCCGTAGGTGAACCTGCGGAAGGATCATTACCGTAAATCTCTCCTGAGAAATACACTGTGAATTGTACGATACCAAAAGCAACGGCGGAGTTCTCTCCTCGAGAGGGATTGAAATACCAGCTCCCCGTTTCGCCACTTGTAAAATCTTATACACTTTTTTCCAAATTTGTGTACACTTAAACGTGTGTATGCGAAAACACAAACGAGAGAACA	0	217	0	0	0	0	0	0	0	0	0	0	0	0	0	0	0	0	0	0	0	0	0	0	0	0	0	0	0	0	0	0	0	0	0	0	0	0	0	0	217	0.279	NA	NA	NA	NA	NA	NA
ASV_62	AAGGTTTCCGTAGGTGAACCTGCGGAAGGATCATTACCGAATTCTTTGCAAAAAGAACCCACTGTGAATTGTATTTAGCATGCGAGGTAGACTTAGTCTTTGAACGATCTCTCTTTGATGATGATGATCGGCCTCGCGTGCAACAAGAAATTGTGAATTTTCAACAAACAAACTTTATTTCCAGTGACTACTACTAACTAGCCGACTTCTCTCTCTCTCTCTCTCTCTCGAGAAAGAAAGAAGGAAGCTGGTGAATAGAGAAACTAAACGT	0	0	0	0	0	0	0	0	0	0	0	0	0	0	0	0	0	0	0	0	0	0	0	0	199	0	0	0	0	0	0	0	0	0	0	0	0	0	0	0	199	0.256	NA	NA	NA	NA	NA	NA
ASV_63	AAGGTTTCCGTAGGTGAACCTGCGGAAGGATCATTACAACGTTATCCACGTTAAACCTCTGTGCAAACATAACTTAACCGGGTCTTGGTCTTTGTAGCTTGTCTATTGGCAAGGACCGAGAAACGGGAACCCCTTTTTTTTAAACCCCTTTAAACAAATTTTGGACTAATCTGTAACACGAAACCGCTTGAGGGCGTAATGCGTCAGCTTGCTGGATTCCGACTTACGAAAACAATG	0	0	0	0	0	80	28	17	0	56	0	0	0	0	0	0	0	15	0	0	0	0	0	0	0	0	0	0	0	7	0	0	8	0	0	0	0	0	0	0	211	0.271	NA	NA	NA	NA	NA	NA
ASV_64	AAGGTTTCCGTAGGTGAACCTGCGGAAGGATCATTAAAGAAATTTAATAATTTTGAAAATGGATTTTTTTTTTTGTTTTGGCAAGAGCATGAGAGCTTTTACTGGGCAAGAAGACAAGAGATGGAGAGTCCAGCCGGGCCTGCGCTTAAGTGCGCGGTCTTGCTAGGCTTGTAAGTTTCTTTCTTGCTATTCCAAACGGTGAGAGATTTCTGTGCTTTTGTTATAGGACAATTAAAACCGTTTCAATACAACACACTGTGGAGTTTTCATATCTTTGCAACTTTTTCTTTGGGCATTCGAGCAATCGGGGCCCAGAGGTTAACAAACACAAACAATTTTATCTATTCATTAAATTTTTGTCAAAAACAAGAATTTTCGTAACTGGAAATTTTAAAATATT	0	0	0	0	0	0	0	0	0	0	0	0	0	0	0	0	0	0	0	0	0	0	0	0	0	0	0	0	0	0	0	0	0	0	0	0	0	0	0	184	184	0.237	NA	Ascomycota	Saccharomycetes	Saccharomycetales	Saccharomycetaceae	Saccharomyces
ASV_65	AAGGTTTCCGTAGGTGAACCTGCGGAAGGATCATTACCGTAAAAAGCTTTGGCTTAATACACTGTGAACTGTATTGACTCATTGAAGTAGATGTGGAGTTTCTCTTCGAGAGAAGAGAATTGAATTAGTTCGCGCTAAGCTCCACACTTCTCAATCAATAACAACTATATACACTTATTCCAAATCTTTGTAACCTTCAAAAGTTACAATAAAACAAACGAGAG	0	0	0	0	0	0	0	204	0	0	0	0	0	0	0	0	0	0	0	0	0	0	0	0	0	0	0	0	0	0	0	0	0	0	0	0	0	0	0	0	204	0.262	NA	NA	NA	NA	NA	NA
ASV_66	AAGGTTTCCGTAGGTGAACCTGCGGAAGGATCATTACCGTAAATCTCTCTTGAGAAATACACTGCGAATTGTACGATACCACAAGCAACGGCGGAGTTCTCTCCTCGAGAGAGATTGAAACACCAGCTCCCCGTTTCGCCACTTGTAAAACTTATACACTTTTTTCCAAATTTGTGTACACACTTAAACGTGTGTGTATGCGAAAAACACAAACGAGAG	0	0	0	0	0	0	0	0	0	0	0	0	0	78	0	0	0	0	0	0	0	0	0	0	0	0	65	0	0	0	0	0	55	0	0	0	0	0	0	0	198	0.255	NA	NA	NA	NA	NA	NA
ASV_67	TAAAAGTCGTAACAAGGTTTCCGTAGGTGAACCTGCGGAAGGATCATTACTGTACCCTTCTCCTTGTGAGTTGATATACACTGTGAATTGTACGTTATAGTGAGTGAAGTGCTTTGAGCCTTCTCTCTCCATACATACTCTCTATACCGTTTTTCCTTACAGTCTCCTCTTTCGCAAGAGAGACGAACGCAAACAAGAGAACAACTTCTAACGGTGGATCTCTTGGCTCGTG	0	0	0	0	0	0	0	0	0	0	0	0	0	0	0	0	0	0	0	0	0	0	0	0	0	0	0	0	0	194	0	0	0	0	0	0	0	0	0	0	194	0.249	NA	NA	NA	NA	NA	NA
ASV_68	AAGGTTTCCGTAGGTGAACCTGCGGAAGGATCATTAACACGTATCCACGTATCAACCCCCTGAGCATTTTACTGTAACACCAAAGTTTAGCAGAAGATTCTTCGGAATCGGTTGCTGGACAGCGGTGACTTCTCGGTAATTTTTCTTCGGAAAGATTGCTTTTTAACCCCTTTTATAAAACTTGTACTGAATAGACTAACGAAGAACCGCTTGCGGATCTTCTATAGTCGAAATACGAAACGCG	9	10	0	17	0	0	0	0	0	14	0	24	0	0	0	16	3	0	0	0	0	0	15	0	0	0	0	0	0	0	0	0	20	0	0	0	0	14	34	0	176	0.226	NA	NA	NA	NA	NA	NA
ASV_69	AAGTAAAAGTCGTAACAAGGTTTCCGTAGGTGAACCTGCGGAAGGATCATTACTGTACCCTTCTTCTCCTTGCGAGATGAAATACACTGTGAATTGTACGTTATAGTGAGTGAAGCGCTTTGAGCCTTCTCTCTCCATACATACTCTCTATACCGTTTTTCCTTACAGTCTCTCCTGGAGAGACGAACACAAACAAGAGAACAACTTCTAACGGTGGATCTCTTGGCTCGTGCAT	0	0	0	0	0	0	0	0	0	0	0	0	0	0	0	0	0	0	0	0	0	0	0	0	0	0	193	0	0	0	0	0	0	0	0	0	0	0	0	0	193	0.248	NA	NA	NA	NA	NA	NA
ASV_70	CATATCGTCGGCAGCGTCAGATGTGTATAAGAGACAGCTTGGTCATTTAGAGGAAGTAAAAGTCGTAACAAGGTTTCCGTAGGTGAACCTGCGGAAGGATCATTAACAAATCAAGCACTCTTGAGTGCGTATACCTTGTGAACAGGAAGCCTCGGCTTCTCGAAATAACCTTAAGAGTCTTAAACTATAAAGTAATAATAATAACTTTTAACAACGGATCTCTAGGCTCTTGCATCGATGAAGAACGCAGCCTGTCTCTTATACACATCTCCGAGCCCACGAGACCTC	0	0	192	0	0	0	0	0	0	0	0	0	0	0	0	0	0	0	0	0	0	0	0	0	0	0	0	0	0	0	0	0	0	0	0	0	0	0	0	0	192	0.247	NA	NA	NA	NA	NA	NA
ASV_71	AAGGTTTCCGTAGGTGAACCTGCGGAAGGATCATTACAACGTTATCCACGTTAAACCTCTGTGCAAACATAACTTAACCGGGTCTTGGTCTTTGTAGCTTGTCTATTGGCAAGGACCGAGAAACGGGAACCCCTTTTTTTAAACCCCTTTAAACAAATTTTGGACTAATCTGTAACACGAAACCGCTTGAGGGCGTAATGCGTCAGCTTGCTGGATTCCGACTTACGAAAACAATG	0	0	0	20	49	0	0	0	0	0	0	37	7	0	0	0	0	0	0	0	0	0	19	0	0	0	0	36	0	0	0	0	0	0	0	0	0	0	0	0	168	0.216	NA	NA	NA	NA	NA	NA
ASV_72	AAGGTTTCCGTAGGTGAACCTGCGGAAGGATCATTATCACGTGTTCAACGTACCCACCCCTCTGTGCACTGTACTTAGCTACTGTTCGTTGGTCGAGCAGTGGTACTTGAGTGACAGTTTTTTTCCTTTGTTTTTTTTGAAGAAAAAAACAAGGTTTTTAACCCCTTATTTTTTATACTAACGTACTATTTCTATTCGAAAGAATAAAAATATCATACGAAACTTCG	0	0	0	0	0	0	41	5	20	35	0	0	0	42	0	0	0	0	0	0	0	0	0	19	0	0	0	24	0	0	0	0	0	0	0	0	0	0	0	0	186	0.239	NA	NA	NA	NA	NA	NA
ASV_73	AGTAAAAGTCGTAACAAGGTTTCCGTAGGTGAACCTGCGGAAGGATCATTACTGTACCTTCTCCTTGCGAGATATACACTGTGAACTGTACGTTATAGTGAGTGAAGCGCTTTGAGCCTTCTCTCTCCATACATACTCTGTACACCGTTTTTCCTTACAGTCTCCTCTTTCGCAGGAGAGAGACGAACACAAACAAGAGAACAACTTCTAACGGTGGATCTCTTGGCTCGTGCA	0	0	0	0	0	0	0	0	0	0	0	0	0	0	0	0	0	0	0	0	0	0	0	0	0	0	0	0	0	0	184	0	0	0	0	0	0	0	0	0	184	0.237	NA	NA	NA	NA	NA	NA
ASV_74	AGGAAGTAAAAGTCGTAACAAGGTTTCCGTAGGTGAACCTGCGGAAGGATCATTACTGTACCCTTCTCCTTGCGAGTTGATATACACTGTGAATTGTACGTTATAGTGAGTGAAGCGCTTTGAGCCTTCTCTCTCCATACATACTCTCTATACCGTTTTTCCTTACAGTCTCTCCTGGAGAGACGAACGCAAACAAGAGAACAACTTCTAACGGTGGATCTCTTGGCTCGTGCATCG	0	0	0	0	0	0	0	0	0	0	0	0	0	0	0	0	0	0	0	0	0	0	0	0	0	0	0	0	0	0	179	0	0	0	0	0	0	0	0	0	179	0.230	NA	NA	NA	NA	NA	NA
ASV_75	AAGGTTTCCGTAGGTGAACCTGCGGAAGGATCATTACTGTACCTTCTTCTCCTTGCGAGTTGATATACACTGTGAATTGTACGTTATAGTGAGTGAAGCGCTTTGAGCCTTCTCTCTCCATACATACTCTCTGTACACCGTTTTTCCTTACAGTCTCCTCTTTCACAAGAGAGACGAACGCAAACAAGAGAACAACTTCTAACGGTGGATCTCTTGGC	0	0	0	0	0	0	0	0	0	0	0	0	0	0	0	0	0	0	0	0	0	0	0	0	0	0	0	0	0	0	0	178	0	0	0	0	0	0	0	0	178	0.229	NA	NA	NA	NA	NA	NA
ASV_76	AAGGTTTTCGTAGGTGAACCTGCGTAAGGATCATTACTGACAATGATTTCTCGCAATTCAATTCAATAGTGGGGCATCACTGAGCGTGATCTCCTAGGAATAAAATCTGGTGAGACTTTGGGGTGTCCGTTTGCTCAGCTTCACGCTGGGGCAAGTGTTCGCCAGACTCTTGTGGACAGCAATAGTGCCGTGACACTTTATGTGTAATGGCATTGCCCTGAACTGATTTGTTTGACTACAATACCATTTCTATTTGCAAATGATGAACGATGATGA	0	0	0	0	0	177	0	0	0	0	0	0	0	0	0	0	0	0	0	0	0	0	0	0	0	0	0	0	0	0	0	0	0	0	0	0	0	0	0	0	177	0.228	NA	NA	NA	NA	NA	NA
ASV_77	AAGGTTTCCGTAGGTGAACCTGCGGAAGGATCATTACCGTATGATAGTAATAATATCTCCCATATTATTTATTAAACCACTGTGAACCCATTCGAGCTCGCGGAGTAACGTAACGTTTTGAACGATTGCTTCTTTTTTGTTAAGAAGTTAATCGGCTCCGCGTGCGTCCAACAACATTCATTTGTTAAAACACTTTAAACCATAAAAATGTTTCCAAGTAGACAAACTAAGA	0	0	0	0	0	0	0	0	0	0	0	0	0	0	0	0	0	0	0	0	0	0	0	0	0	0	0	171	0	0	0	0	0	0	0	0	0	0	0	0	171	0.220	NA	NA	NA	NA	NA	NA
ASV_78	AAGGTTTCCGTAGGTGAACCTGCGGAAGGATCATTACTGTACCTTCTCCTTGTGAGATATACACTGTGAACTGTACGTTATAGTGAGTGAAGTGCTTTGAGCCTTCTCTCTCCATACATACTCTGTACACCGTTTTTCCTTACAGTCTCTCCTGGAGAGACGAACACAAACAAGAGAACAACTTCTAACGGTGGATCTCTTGGCTCGTGCATCGATGAA	0	0	0	0	0	0	0	0	0	0	0	0	0	0	0	0	0	0	0	0	0	0	0	0	0	0	0	0	0	0	0	169	0	0	0	0	0	0	0	0	169	0.217	NA	NA	NA	NA	NA	NA
ASV_79	AAGGTTTCCGTAGGTGAACCTGCGGAAGGATCATTACCGTAAACTCTCTTATAGAGAATACACTGTGAACTGTATTGACTCATTGAAGTAGATGTGGAGTTTCTCTTCGAGAGAAGAGAATTGAATTAGTTCGCGCTAAGCTCCACACTTCTCAATCAATAACAACTATATACACTCATTCCAATCTTGTGATTTTCGAATCACATAAACAAAACGAGAG	0	0	0	0	0	0	0	163	0	0	0	0	0	0	0	0	0	0	0	0	0	0	0	0	0	0	0	0	0	0	0	0	0	0	0	0	0	0	0	0	163	0.210	NA	NA	NA	NA	NA	NA
ASV_80	TGGTCATTTAGAGGAAGTAAAAGTCGTAACAAGGTTTCCGTAGGTGAACCTGCGGAAGGATCATTACTGTAATAGAACTCTTTGAGTTTATACACTGTGAATCGTACGTTATTGTGAGTAAGAGCAATCTTCTCTCTTTAATTACTCTCTACACAATTTTTCCTTTTTCTCTCACTGAGAGAGATAAAACAAACAAGAGAACAACTTCTAACGGTGGATCTCTTGGCTCGTGCATCGATGAAGAACGC	0	0	0	0	0	0	0	0	0	0	0	0	0	159	0	0	0	0	0	0	0	0	0	0	0	0	0	0	0	0	0	0	0	0	0	0	0	0	0	0	159	0.204	NA	NA	NA	NA	NA	NA
ASV_81	AAGGTTTCCGTAGGTGAACCTGCGGAAGGATCATTACCGTAAATCTCTCCTGAGAAATACACTGTGAATTGTACGATACCACAAGCAACGGCGGAGTTCTCTCCTCGAGAGGGATTGAAACACCAGCTCCCCGTTTCGCCACTCGAAATCTTATACACTTTTTCCAAATTTGTGTACACTTAAACGTGTGTATGCGAAAACACAAACGAGAGAACAACT	0	0	0	0	0	0	0	0	0	0	0	0	0	0	0	0	0	0	0	0	0	0	0	0	0	0	0	0	155	0	0	0	0	0	0	0	0	0	0	0	155	0.199	NA	NA	NA	NA	NA	NA
ASV_82	ATATCGTCGGCAGCGTCAGATGTGTATAAGAGACAGCTTGGTCATTTAGAGGAAGTAAAAGTCGTAACAAGGTTTCCGTAGGTGAACCTGCGGAAGGATCATTAACAAATCAAGCACTCTTGAGTGCGTATACCTTGTGAACAGGAAGCCTCGGCTTCTCGAAATAACCTTAAGAGTCTTAAACTATAAAGTAATAATAATAACTTTTAACAACGGATCTCTAGGCTCTTGCATCGATGAAGAACGCAGCCTGTCTCTTATACACATCTCCGAGCCCACGAGACAA	0	0	0	0	0	152	0	0	0	0	0	0	0	0	0	0	0	0	0	0	0	0	0	0	0	0	0	0	0	0	0	0	0	0	0	0	0	0	0	0	152	0.195	NA	NA	NA	NA	NA	NA
ASV_83	AAGGTTTCCGTAGGTGAACCTGCGGAAGGATCATTACCGTAATAATCATCATTAATGATTGTCACTGTGCACCGTTCACTAGTAAAGTTGGGGTGTCCCTGTACAGGGACTTGAATGTGGTTCGCGCCGCAGCCCCTCTTTCATTGCAAACATTATACGTACCGTCATTCCATATTTGATTGCCCAGAGCATTCATAAAAACAAACAAGAGACAACTTC	0	0	0	0	0	0	0	0	0	0	0	0	0	0	0	0	0	0	0	0	0	0	0	0	0	0	0	0	0	0	0	0	148	0	0	0	0	0	0	0	148	0.190	NA	NA	NA	NA	NA	NA
ASV_84	GCGTCAGATGTGTATAAGAGACAGCTTGGTCATTTAGAGGAAGTAAAAGTCGTAACAAGGTTTCCGTAGGTGAACCTGCGGAAGGATCATTAACAAATGAAGTGCAGACAAAATGTCTGCATAAACCTTGTGAATTGGCGATCACCTTGTGTGGTTGTTTAGTAAAATTTAACGAGTCTTTAATAATACAAATAATATTAATAACTTTTAACAATGGATCTCTTGGCTCTTGCATCGATGAAGAACGCAGCCTGTCTCTTATACACATCTCCGAG	0	0	0	0	145	0	0	0	0	0	0	0	0	0	0	0	0	0	0	0	0	0	0	0	0	0	0	0	0	0	0	0	0	0	0	0	0	0	0	0	145	0.186	NA	NA	NA	NA	NA	NA
ASV_85	TTAGAGGAAGTAAAAGTCGTAACAAGGTTTCCGTAGGTGAACCTGCGGAAGGATCATTACTGCTATATACTCTGTAAGAGTTATACACTGTGAACTGTACGTTGTTGTGAGTTGTGCGTGTAAGCGCGCTCCTCTCCATACATACACAATATACATTTTTCCTTATTGTCTCTTCGCGGAGACTAAAAACAAACAAGAGAACAACTTCTAACGGTGGATCTCTTGGCTCGTGCATCGATGAA	0	0	0	0	0	0	0	0	0	0	0	0	0	0	145	0	0	0	0	0	0	0	0	0	0	0	0	0	0	0	0	0	0	0	0	0	0	0	0	0	145	0.186	NA	NA	NA	NA	NA	NA
ASV_86	AAGGTTTCCGTAGGTGAACCTGCGGAAGGATCATTAACACGTATCCACGTTATCAACCCCCTGTGCATCTTACAACTTAACGCCGGCGTCCGCAAGGATGCAGGTGATCCTAGCCCTTCTTGGTTCCGGCCGAGTCTGGCTTTATTTTTTAACTACTTTGTCACCCCAACGAGAAACTAACATATTTTTTTCCCATTCTCGCAAGAGGAAAGGAAAAGATAAATACGAAAACCCG	0	0	0	0	0	0	0	0	46	0	0	0	0	0	0	0	0	0	63	26	0	0	0	0	0	0	0	0	0	0	0	0	0	0	0	0	0	0	0	0	135	0.174	NA	NA	NA	NA	NA	NA
ASV_87	AAAGTCGTAACAAGGTTTCCGTAGGTGAACCTGCGGAAGGATCATTACTGTACCTTCTTCTCCTTGCGAGTTGATATACACTGTGAACTGTACGTTATAGTGAGTGAAGCGCTTTGAGCCTTCTCTCTCCATACATACTCTGTACACCGTTTTTCCTTACAGTCTCCTCTTTCACAAGAGAGACGAACGCAAACAAGAGAACAACTTCTAACGGTGGATCTCTTGGCTC	0	0	0	0	0	0	0	0	0	0	0	0	0	0	0	0	0	0	0	0	0	0	0	0	0	0	0	0	0	0	0	0	0	138	0	0	0	0	0	0	138	0.177	NA	NA	NA	NA	NA	NA
ASV_88	AAGGTTTCCGTAGGTGAACCTGCGGAAGGATCATTACCGTAAATCTCTCCTGAGAAATACACTGTGAATTGTACGATACCAAAAGCAACGGCGGAGTTCTCTCCTCGAGAGAGATTGAAATACCAGCTCCCCGTTTCGCCACTTGTAAAATCTTATACACTTTTTTCCAAATTTGTGTACACTTAAACGTGTGTATGCGAAAACACAAACGAGAGAACA	0	0	0	0	0	0	0	0	0	0	0	0	0	0	0	0	0	0	0	0	0	0	0	0	0	0	0	0	137	0	0	0	0	0	0	0	0	0	0	0	137	0.176	NA	NA	NA	NA	NA	NA
ASV_89	GATGTGTATAAGAGACAGCTTGGTCATTTAGAGGAAGTAAAAGTCGTAACAAGGTTTCCGTAGGTGAACCTGCGGAAGGATCATTATCAATGATATCCATCATACACTGTGAACTGATTGAACTGACTTCGGGTCCGAATTTCGGGCCCGACTTTAAAACACCAAAACTTAAACTTTTTACAGATACACGTAAAATACATACAACTTTTAGCAACGGATCTCTAGGTTCTCGCATCGATGAAGAACGCAGCCTGTCTCTTATACACATC	0	0	0	0	12	0	0	0	0	0	0	0	0	0	0	0	0	0	0	0	0	0	124	0	0	0	0	0	0	0	0	0	0	0	0	0	0	0	0	0	136	0.175	NA	NA	NA	NA	NA	NA
ASV_90	AAGGTTTCCGTAGGTGAACCTGCGGAAGGATCATTACCGTTTGCCCCTTTGGTCGATGCTTCCCGCCACGTTTTCAGTGTTGATTCGTTGGCGGGAACTTGTGCACGTCTCGTCCCTCGTGCATTGCACGTGGGCGTGACAATTTTTGTCCCAATCGGTTTGTGTGTGGAGGTGGTAGTTTTTCATTTTGTTAATCATATTACAACTTCCAACGGTGG	0	0	0	0	0	0	0	0	0	0	0	0	0	0	0	0	0	0	0	0	0	0	0	136	0	0	0	0	0	0	0	0	0	0	0	0	0	0	0	0	136	0.175	NA	NA	NA	NA	NA	NA
ASV_91	TAAAAGTCGTAACAAGGTTTCCGTAGGTGAACCTGCGGAAGGATCATTACTGTACCTTCTCCTTGTGAGATGAAATACACTGTGAATTGTACGTTATAGTGAGTGAAGTGCTTTGAGCCTTCTCTCTCCATACATACTCTGTACACCGTTTTTCCTTACAGTCTCCTCTTTCGCAGGAGAGACTAAACACAAACAAGAGAACAACTTCTAACGGTGGATCTCTTGGCTCGTG	0	0	0	0	0	0	0	0	0	0	0	0	0	0	0	0	0	0	0	0	0	0	0	0	0	0	0	0	0	0	0	0	0	132	0	0	0	0	0	0	132	0.170	NA	NA	NA	NA	NA	NA
ASV_92	AAGGTTTCCGTAGGTGAACCTGCGGAAGGATCATTAACACGAATCCACGTATCAACCCTCCGTGCAACTGTTTCCGTCGCTGGCACGGCTGCTGATGCCCTCGTGGCTCATGGTCGCTGTTGGCCCCTTTACAAACCTTTTTTAACCCCTTTCAACCTCTTGAACTGAACCTTCATTTTTTCTGATATTGCACTCGTTTGCAAACACTGAAAAATTACGAAACCAAG	0	0	0	0	22	0	0	0	0	0	0	0	0	0	0	0	0	0	0	0	0	0	108	0	0	0	0	0	0	0	0	0	0	0	0	0	0	0	0	0	130	0.167	NA	NA	NA	NA	NA	NA
ASV_93	TGGTCATTTAGAGGAAGTAAAAGTCGTAACAAGGTTTCCGTAGGTGAACCTGCGGAAGGATCATTACTGTAAGATAACTCTTTGAGTTTATACACTGTGAATCGTACGTTATTGTGAGTAAGAGCAATCTTCTCTCTTTAATTACTCTCTACACAATTTTTCCTTTTTCTCTCACTGAGAGAGATAAAACAAACAAGAGAACAACTTCTAACGGTGGATCTCTTGGCTCGTGCATCGATGAAGAACGC	0	0	0	0	0	0	96	0	0	0	0	0	0	0	0	0	0	0	0	0	30	0	0	0	0	0	0	0	0	0	0	0	0	0	0	0	0	0	0	0	126	0.162	NA	NA	NA	NA	NA	NA
ASV_94	AAGGTTTCCGTAGGTGAACCTGCGGAAGGATCATTACCGAATTCTTTGCAAAAAGAACCCACTGTGAATTGTATTTAGCATGCGAGGTAGACTTAGTCTTTGAACGATCTCTCTTTGATGATGATGATCGGCCTCGCGTGCAACAAGAAATTGTGAATTTTCAACAAACAAACTTTATTTCCAGTGACTACTACTAACTAGCCGACTTCTCTCTCTCTCTCTCTCGAGAAAGAAAGAAGGAAGCTGGTGAATAGAGAAACTAAACGT	0	0	0	0	0	0	0	0	0	0	0	0	0	98	0	0	0	0	0	0	0	0	0	0	0	11	0	0	0	17	0	0	0	0	0	0	0	0	0	0	126	0.162	NA	NA	NA	NA	NA	NA
ASV_95	CACTGCATATCGTCGGCAGCGTCAGATGTGTATAAGAGACAGCTTGGTCATTTAGAGGAAGTAAAAGTCGTAACAAGGTTTCCGTAGGTGAACCTGCGGAAGGATCATTAACAAATACAGAGAGGTCTACTCTCTATAAACCTTGTGAATTACACAAACAATGTTTGTGAGCCATATAGAAATTCTTTAATTAATTAATACAACTTTTAACAATGGATCTCTAGGCTCTTGCATCGATGAAGAACGCAGCCTGTCTCTTATACACATCTCCGAGCCCACGAGACCGAGGCTG	0	0	0	0	125	0	0	0	0	0	0	0	0	0	0	0	0	0	0	0	0	0	0	0	0	0	0	0	0	0	0	0	0	0	0	0	0	0	0	0	125	0.161	NA	NA	NA	NA	NA	NA
ASV_96	TTAGAGGAAGTAAAAGTCGTAACAAGGTTTCCGTAGGTGAACCTGCGGAAGGATCATTACTGTACTTGACTCTGTAAGAGTTAGTTATACACTGTGAACTGTACGTTGTTGTGAGTTGTGCGTGTAAGCGCGCTCCTCTCCATACATACACAATATACATTTTTCCTTATTATCTCTCTCGAGAGAAAACAAACAAGAGAACAACTTCTAACGGTGGATCTCTTGGCTCGTGCATCGATGAA	0	0	0	0	0	0	0	0	0	0	0	0	0	0	123	0	0	0	0	0	0	0	0	0	0	0	0	0	0	0	0	0	0	0	0	0	0	0	0	0	123	0.158	NA	NA	NA	NA	NA	NA
ASV_97	AAGGTTTCCGTAGGTGAACCTGCGGAAGGATCATTACCGTTTGTCTTCTGACAAAACCCACTGTGAACTGTACTGCTTTGCATGTGAGGTAACCGTTTTTAACGAACGGTTTTAAACGAGAGCAATCTCGGCCTCATGTGTATTGCGAACCAATTAATTTTTAACACACTGTATACTACCAGTAATGCTTGTTTTAACTAACAAGCGATTATTAAACTTA	0	0	0	0	0	0	0	0	0	0	0	0	67	0	0	0	0	0	0	0	0	0	0	0	0	0	0	0	0	0	0	0	0	0	0	0	49	0	0	0	116	0.149	NA	NA	NA	NA	NA	NA
ASV_98	GGAAGTAAAAGTCGTAACAAGGTTTCCGTAGGTGAACCTGCGGAAGGATCATTACTGTACCCTTCTCCTTGTGAGATGAAATACACTGTGAATTGTACGTTATAGTGAGTGAAGCGAGCCTTCTCTCTCCATACATACTCTGTACACCGTTTTTCCTTACAGTCTCCTCTTTCACAAGAGAGACGAACACAAACAAGAGAACAACTTCTAACGGTGGATCTCTTGGCTCGTGCATCG	0	0	0	0	0	0	0	0	0	0	0	0	0	0	0	0	0	0	0	0	0	0	0	0	0	0	0	0	0	0	0	0	0	122	0	0	0	0	0	0	122	0.157	NA	NA	NA	NA	NA	NA
ASV_99	AAGGTTTCCGTAGGTGAACCTGCGGAAGGATCATTACCGATTGTCGTCGTGTTTGACACGAACGAAACCACTGTGAATTGTACCGAGCATGCGGGGTGGCTCTCATGGGTCTCAAATGGAGTGCGGTGTTTGTCGGACTTTAAGTCGGACGGCTCGTGCTGCGGCCCCGTATGTGTTCATATCTTTGTCTTTTTCTTAAACCACTTGTATTTCCAGTTTATGTGTCTCTGGCTCTGTCTGTCACAAGCAGGCAAGTCGGGGCATCTATGTGAATGAAAT	0	0	0	0	0	0	0	0	0	0	0	0	0	0	0	0	0	0	0	0	0	0	0	0	0	0	0	0	0	0	0	0	0	0	0	0	0	122	0	0	122	0.157	NA	NA	NA	NA	NA	NA
ASV_100	AAGGTTTCCGTAGGTGAACCTGCGGAAGGATCATTAACACGTATCCACGTTTCAACCCCCTGTGCATTTTACCGTAACGCCGGATACTAGCCGCAAGGCTAGCATGAAAGTGATATGGAGCAGTTTCGCTACGGCTTCTGCTCTTTAAAATCCCAATTTTTACCCCTTTTATAAAACAGTGTACTGAAATAGACAAGAGGAGAAACCGCCGTCAAACGTGGAGTCATCTTGCGTCGAAATACGAAACGCG	2	0	3	21	1	16	0	0	0	0	0	16	6	0	3	7	0	1	4	7	1	0	3	2	0	0	0	0	0	0	0	0	2	0	0	4	0	12	6	0	117	0.150	NA	NA	NA	NA	NA	NA
ASV_101	CACTGCATATCGTCGGCAGCGTCAGATGTGTATAAGAGACAGCTTGGTCATTTAGAGGAAGTAAAAGTCGTAACAAGGTTTCCGTAGGTGAACCTGCGGAAGGATCATTAACTAAACTGCATCTCTGGATGCTTAAACATTGTGAATTGGCAGCTCTGGCTGCTTGATATACCTTTGAGTCTTAAATGTTTATAAATTAATAACTTTTAACAACGGATCTCTAGGTTCTCGCATCGATGAAGAACGCAGCCTGTCTCTTATACACATCTCCGAGCCCACGAGACCGTACTAG	0	0	0	0	0	0	0	0	0	0	0	0	0	0	0	0	0	0	0	0	0	0	0	0	0	0	0	0	0	0	0	0	0	0	0	0	112	0	0	0	112	0.144	NA	NA	NA	NA	NA	NA
ASV_102	GGCAGCGTCAGATGTGTATAAGAGACAGCTTGGTCATTTAGAGGAAGTAAAAGTCGTAACAAGGTTTCCGTAGGTGAACCTGCGGAAGGATCATTAACTAAAGGCGCCTCTGGGCGCGTAAAACTTGTGAATAGGCAGCTCTGCTGTTGCGTATGCCTTTGAGTCTTAAATGTTTTAAACTAATAACTTTTAACAACGGATCTCTAGGTTCTCGCATCGATGAAGAACGCAGCCTGTCTCTTATACACATCTCCGAGCCCACGAGACTCCTGAGCATC	0	0	0	0	0	0	0	0	0	0	0	0	0	0	0	0	0	0	0	0	0	0	0	0	0	0	0	0	0	0	0	0	0	0	0	0	0	0	111	0	111	0.143	NA	NA	NA	NA	NA	NA
ASV_103	AAGGTTTCCGTAGGTGAACCTGCGGAAGGATCATTACTGTACCTTCTCCTTGTGAGATATACACTGTGAACTGTACGTTATAGTGAGTGAAGCGCTTTGAGCCTTCTCTCTCCATACATACTCTCTACACCGTTTTTCCTTACAGTCTCCTCTTTCGCAGGAGAGAGACGAACACAAACAAGAGAACAACTTCTAACGGTGGATCTCTTGGCTCGTGC	0	0	0	0	0	0	0	0	0	0	0	0	0	0	0	0	0	0	0	0	0	0	0	0	0	0	0	0	0	0	0	107	0	0	0	0	0	0	0	0	107	0.138	NA	NA	NA	NA	NA	NA
ASV_104	AAGGTTTCCGTAGGTGAACCTGCGGAAGGATCATTAACAAATCTAAAAATCCACCCTTTGTTAACCCCAAGGTTTGGGCGAAAGCCCGCCTTAATATATACCAATTGATTTAACTTAAACTTGTAACTAATCTTACAACTTTTAACAATGGATCTCTTGGCTCTCGCATCGATGAAGAACGCAGCCTGTCTCTTATACACATCTCCGAGCCCACGAGAC	0	0	0	0	0	13	0	0	0	0	0	0	0	0	0	0	0	0	0	0	0	0	83	0	0	0	0	5	0	0	0	0	0	0	0	0	0	0	0	0	101	0.130	NA	NA	NA	NA	NA	NA
ASV_105	AAGGTTTCCGTAGGTGAACCTGCGGAAGGATCATTACTGTACCCTTCTCCTTGTGAGATGAAATACACTGTGAATTGTACGTTATAGTGAGTGAAGCGCTTTGAGCCTTCTCTCTCCATACATACTCTCTATACCGTTTTTCCTTACAGTCTCTCCTGGAGAGACGAACACAAACAAGAGAACAACTTCTAACGGTGGATCTCTTGGCTCGTGCATCG	0	0	0	0	0	0	0	0	0	0	0	0	0	0	0	0	0	0	0	0	0	0	0	0	0	0	0	0	0	0	0	101	0	0	0	0	0	0	0	0	101	0.130	NA	NA	NA	NA	NA	NA
ASV_106	GTCATTTAGAGGAAGTAAAAGTCGTAACAAGGTTTCCGTAGGTGAACCTGCGGAAGGATCATTTGCAAAAAGAAAGTGTAGGTAGTGTTGTGAAGGGTGTAATGTAGGAGTTTGAGCTTTGGTTCGAATGAGGACGTTACACTTGGATCACACGACTTTTGACCTAGAGTTGACTGAGTATGGTTGGGATTAAGAGATACAAAACTTTTAACAATGGATCTCTTGGCTCTTGCATCGATGAAGAACG	0	0	0	0	0	0	0	13	0	16	0	0	0	10	0	0	0	0	0	16	0	0	0	0	0	0	0	0	0	0	0	0	45	0	0	0	0	0	0	0	100	0.129	NA	NA	NA	NA	NA	NA
ASV_107	AAGGTTTCCGTAGGTGAACCTGCGGAAGGATCATTACCGTAAATCTCTCCTGAGAAATACACTGTGAATTGTACGATACCACAAGCAACGGCGGAGTTCTCTCCTCGAGAGGGATTGAAACACCAGCTCCCCGTTTCGCCACTTGTAAAACTTCTACACTTTTTTCCAAATTTGTGTACACTTAAACGTGTGTATGCGAAAACACAAACGAGAGAACAA	0	0	0	0	0	0	0	0	0	0	0	0	0	0	0	0	0	0	0	71	0	0	0	0	0	0	0	0	0	0	0	0	29	0	0	0	0	0	0	0	100	0.129	NA	NA	NA	NA	NA	NA
ASV_108	AAGGTAACCGTAGGTGAACCTGCGGTTGGATCATTAACAAAAAAATGAACTAGAGCCCTTTTCTTCGGATTAGGGATCTTCCACCCTTAATTTGTGAACTTGTTTATTGTCTCTGGTGTGGTTAAACGTAGACTTTAGGAGGTAACTTCTTCGTCTATGGGGATCTCTTGAGGTCGTCACCCACTGTTATTATCAACACTATATAAGCTAAATATTCGTCACTAAAAAAAGCATTTTAAATTATTTTAAAA	0	0	40	57	0	0	0	0	0	0	0	0	0	0	0	0	0	0	0	0	0	0	0	0	0	0	0	0	0	0	0	0	0	0	0	0	0	0	0	0	97	0.125	NA	NA	NA	NA	NA	NA
ASV_109	AAGGTTTCCGTAGGTGAACCTGCGGAAGGATCATTAAAGAAATTTAATAATTTTGAAAATGGATTTTTTTTTTTGTTTTGGCAAGAGCATGAGAGCTTTTACTGGGCAAGAAGACAAGAGATGGAGAGTCCAGCCGGGCCTGCGCTTAAGTGCGCGGTCTTGCTAGGCTTGTAAGTTTCTTTCTTGCTATTCCAAACGGTGAGAGATTTCTGTGCTTTTGTTATAGGACAATTAAAACCGTTTCAATACAACACACTGTGGAGTTTTCATATCTTTGCAACTTTTTCTTTGGGCATTCGAGCAATCGGGGCCCAGAGGTAACAAACACAAACAATTTTATTTATTCATTAAATTTTTGTCAAAAACAAGAATTTTCGTAACTGGAAATTTTAAAATATT	0	0	0	0	0	0	0	0	0	0	0	0	0	0	0	0	0	0	0	0	0	0	0	0	0	0	0	0	0	0	0	0	0	0	0	0	0	0	0	94	94	0.121	NA	Ascomycota	Saccharomycetes	Saccharomycetales	Saccharomycetaceae	Saccharomyces
ASV_110	AAGGTTACCGTAGGTGAACCTGCGGTAGGATCATTATTGGATTGACCTTTGAATGAGTGTGAATTGGAGACTGGAGCTGGCGGGGCGCGTTGGCGCCGTGCCAGATTGGTTACACCCCATGAATCGTCGGATGTGTGAGTGTGTGAATGAAAATTCAAA	0	0	0	0	0	0	12	0	18	0	0	0	15	0	4	0	0	0	0	0	0	17	0	0	0	0	0	0	0	0	0	0	0	26	0	0	0	0	0	0	92	0.118	NA	NA	NA	NA	NA	NA
ASV_111	TCGTCGGCAGCGTCAGATGTGTATAAGAGACAGCTTGGTCATTTAGAGGAAGTAAAAGTCGTAACAAGGTTTCCGTAGGTGAACCTGCGGAAGGATCATTAACTAAATACGCACTGTATAGTGCTTTAACCTTGTGAATTGGAGGACTTTGGTCTTCTTGATATAAAGCTTAAGAGTCTTAAACTTAAATTAAATTAAAATAACTTTAAACAACGGATCTCTAGGCTCTTGCATCGATGAAGAACGCAGCCTGTCTCTTATACACATCTCCGAGCCCACGAGAC	0	0	0	0	0	0	0	0	0	0	0	0	0	0	0	0	0	0	0	0	0	0	0	0	0	0	0	0	0	0	0	0	0	0	0	0	24	0	67	0	91	0.117	NA	NA	NA	NA	NA	NA
ASV_112	AAGGTTTCCGTAGGTGAACCTGCGGAAGGATCATTACCAAAAACTCTGTCTTGCACAGAAACCACTGTGAACTGTTGAAGTCGAGAGGATTGAGGTCGAGCGATTGCTGTTGAATTGCTCTAAATGGGGTGCGCCGTAGTGGCACCTAGCCTCTCTCCTCAACCACGTTGTTTTTTACATAACCTTACATAACCTTAACTTCAGTAAAGTTGTCCCAGTGATGACTGAAAAACTAAAGT	0	0	0	0	0	0	83	0	0	0	0	0	0	0	0	0	0	0	0	0	0	0	0	0	0	0	0	0	0	0	0	0	0	0	0	0	0	0	0	0	83	0.107	NA	NA	NA	NA	NA	NA
ASV_113	GTCGGCAGCGTCAGATGTGTATAAGAGACAGCTTGGTCATTTAGAGGAAGTAAAAGTCGTAACAAGGTTTCCGTAGGTGAACCTGCGGAAGGATCATTACAAATTTAGTGTTGTCTGTCCATGTCTATTATAGTGTGGACAGTTCAATTACATTAGCGCTTGCTGTGTTTGACTGTTTTAATGTAACAATAGAAAAAGAGAAAACTTTTAACAATGGATCTCTTGGCTCTTGCATCGATGAAGAACGCAGCCTGTCTCTTATACACATCTCCGAGCCCACG	0	0	0	0	0	0	12	0	0	0	0	42	0	0	0	0	0	0	0	0	0	0	0	0	0	0	0	0	0	0	0	0	32	0	0	0	0	0	0	0	86	0.111	NA	NA	NA	NA	NA	NA
ASV_114	GAAGTAAAAGTCGTAACAAGGTTTCCGTAGGTGAACCTGCGGAAGGATCATTACTGTACCTTCTCCTTGTGAGATATACACTGTGAATTGTACGTTATAGTGAGTGAAGTGCTTTGAGCCTTCTCTCTCCATACATACTCTCTATACCGTTTTTCCTTACAGTCTCCTCTTTCACAAGAGAGACGAACGCAAACAAGAGAACAACTTCTAACGGTGGATCTCTTGGCTCGTGCATC	0	0	0	0	0	0	0	0	0	0	0	0	0	0	0	0	0	0	0	0	0	0	0	0	0	0	0	0	86	0	0	0	0	0	0	0	0	0	0	0	86	0.111	NA	NA	NA	NA	NA	NA
ASV_115	AAGGTTGCCGTTGGTGAACCAGCGGCAGGATCATTAACACGTATCCAAACGTATCAACCCAAAACGTGAAACAGTTGTCTGTCACCAGAGTGGCTAGCCTTCGGGTTGGCTTCTCTACCCCTTTTTTAACCCCTTTAAACAAAAACTAAAACTTTGCTTCACAGCAAGGTTCCTGAACCTTTCTACTTTGGCACTCCCTCGGGATGAGCTTAAGAGAAAAAAATACGAAACTAAG	54	0	0	0	0	0	0	0	0	0	0	0	0	0	0	31	0	0	0	0	0	0	0	0	0	0	0	0	0	0	0	0	0	0	0	0	0	0	0	0	85	0.109	NA	NA	NA	NA	NA	NA
ASV_116	AAGGTTTCCGTAGGTGAACCTGCGGAAGGATCATTACCGTAAATCTCTCTTGAGAAATACACTGCGAATTGTACGATACCAAAAGCAACGGCGGAGTTCTCTCCTCGAGAGGGATTGAAACACCAGCTCCCCGTTTCGCCACTCGAAATCTTATACACTTTTTCCAAATTTGTGTACACTTAAACGTGTGTATGCGAAAACACAAACGAGAGAACAACT	0	0	0	0	0	0	0	0	0	0	0	0	0	0	0	0	0	0	0	0	0	0	0	0	0	0	0	0	0	82	0	0	0	0	0	0	0	0	0	0	82	0.105	NA	NA	NA	NA	NA	NA
ASV_117	AAGGTTTTCGTAGGTGAACCTGCGTAAGGATCATTACTGACAATGATTTCTCGCAATTCAATTCAATAGTGGGGCATCACTGAGCGTGATCTCCTAGGAATAAAATCTGGTGAGACTTTGGGGTGTCCGTTTGCTCAGCTTCACGCTGGGGCAAGTGTTCGCCAGACTCTTGTGGACAGCAATAGTGCCGTGACACTTTATGTGTAATGGCATTGCCCTGAACTGATTTGTTTGACTACAATACCATTTCTAATTGCAAATGATGAACGATGATGA	0	0	0	0	0	71	0	0	0	0	0	0	0	0	0	0	0	0	0	0	0	0	0	0	0	0	0	0	0	0	0	0	0	0	0	0	0	0	0	0	71	0.091	NA	NA	NA	NA	NA	NA
ASV_118	AAGGTTTCCGTAGGTGAACCTGCGGAAGGATCATTACCAAAAACTTACTCATGTAAGAACCACTGTGAACTTACTGCAAACCAGGTTGAGGTTAAGATTGACAACGAAGTGATCTTAAAGTGGGGTACGTGCCAAGAAGGCGTACCTAGCCTCAACCTATCTGTGTGTTTAAAATACCTTAATAAACTAGAGGAAACTGAAGTACTAGCATACTTCAAACCAACAAAAAGT	0	0	0	0	0	0	14	0	0	0	0	0	0	0	0	0	0	0	0	14	0	0	0	0	0	48	0	0	0	0	0	0	0	0	0	0	0	0	0	0	76	0.098	NA	NA	NA	NA	NA	NA
ASV_119	AAGGTTTCCGTAGGTGAACCTGCGGAAGGATCATTAATAATAACAGCCGCTTGCGGCGTCGTCTTCCCGACGATCACACTGTGCACTGTTGCCTCCGGGCTTTACGCTGTATGAATGTGTTTGGTATAAGAGAAAATATTGACAACTTTTAACAATGGATCTCTTGGCTCTTGCATCGATGAAGAACGCAGCCTGTCTCTTATACACATCTCCGAGCCC	0	0	75	0	0	0	0	0	0	0	0	0	0	0	0	0	0	0	0	0	0	0	0	0	0	0	0	0	0	0	0	0	0	0	0	0	0	0	0	0	75	0.096	NA	NA	NA	NA	NA	NA
ASV_120	AAGGTTTCCGTAGGTGAACCTGCGGAAGGATCATTACCGATTGGCTCTCGTTTGGCCTTTCTCTGTGCACTGTCTGGCCCGACGGAGCACGTCTCCGTCGAGCGGGGGTTTGCCAGGTTCTCCTCCTCGGAGAGGGTGGCAATCAAAGCTGGGCTCCTTTTCCTCCCTCGCCCCGTATAACTTTTTCTCCAACAACCTTTGTTTTTTTTCTAAGTATTGAAAAATTTTAAAAATG	0	0	0	0	0	0	0	0	0	0	0	0	0	0	0	0	0	0	0	0	0	0	0	75	0	0	0	0	0	0	0	0	0	0	0	0	0	0	0	0	75	0.096	NA	NA	NA	NA	NA	NA
ASV_121	AAGTCGTAACAAGGTTTCTGTAGGTGAACCTGCAGAAGGATCATTAAAGTTTACTTTTGGTGGGTTGTCTGATGCTTTCGGGTTGAAGATAATCCACCAACTTATGTACGATGATGAATAGCCACAAGGCTTTATGTTATGCTGTTCACTGAACGCAGAACAATATTTTACTATAGAGATGATTCTTATCCAATAAAAACATAACTCTTGACGGTGGATCTCTTGGTTC	0	0	0	0	0	0	69	0	0	0	0	0	0	0	0	0	0	0	0	0	0	0	0	0	0	0	0	0	0	0	0	0	0	0	0	0	0	0	0	0	69	0.089	NA	NA	NA	NA	NA	NA
ASV_122	AAGGTTTCCGTAGGTGAACCTGCGGAAGGATCATTACTGTGGGGATTTATCCCCATTGAGATAGCACCCTCTGTTTATCTAGATACCTCTTGTTTCCTCGGTGGGTCCGCCTGCCATGAGGACCCCATTTAAAACCCTTTGCAGTAGCTGTACCTTCTGTATAAGTATTTAAACACTTAAAACTTTCAACAACGGATCTCTTGGTTCTGGCATCGATGA	0	0	0	0	0	0	0	7	0	17	0	0	0	11	0	0	0	0	0	0	0	0	0	0	0	0	0	17	0	0	0	0	17	0	0	0	0	0	0	0	69	0.089	NA	NA	NA	NA	NA	NA
ASV_123	CGGCAGCGTCAGATGTGTATAAGAGACAGCTTGGTCATTTAGAGGAAGTAAAAGTCGTAACAAGGTTTCCGTAGGTGAACCTGCGGAAGGATCATTAACAAATCAAGCACTCTTGAGTGCGTATACCTTGTGAACAGGAAGCCTCGGCTTCTCGAAATAACCTTAAGAGTCTTAAACTATAAAGTAATAATAATAACTTTTAACAACGGATCTCTAGGCTCTTGCATCGATGAAGAACGCAGCCTGTCTCTTATACACATCTCCGAGCCCACGAGACCAG	0	0	0	67	0	0	0	0	0	0	0	0	0	0	0	0	0	0	0	0	0	0	0	0	0	0	0	0	0	0	0	0	0	0	0	0	0	0	0	0	67	0.086	NA	NA	NA	NA	NA	NA
ASV_124	AAGTAAAAGTCGTAACAAGGTTTCCGTAGGTGAACCTGCGGAAGGATCATTACTGTACCTTCTTCTCCTTGTGAGTTGATATACACTGTGAACTGTACGTTATAGTGAGTGAAGCGAGCCTTCTCTCTCCATACATACTCTGTACACCGTTTTTCCTTACAGTCTCCTCTTTCACAAGAGAGACGAACGCAAACAAGAGAACAACTTCTAACGGTGGATCTCTTGGCTCGTGCAT	0	0	0	0	0	0	0	0	0	0	0	0	0	0	0	0	0	0	0	0	0	0	0	0	0	0	0	0	0	0	67	0	0	0	0	0	0	0	0	0	67	0.086	NA	NA	NA	NA	NA	NA
ASV_125	AAGGTTTCCGTAGGTGAACCTGCGGAAGGATCATTAACACGTATCCACGTATCAAAACCCCTCTGTGAACACTAACCAAAGATTGAGTACTGTGTAGTCGTGAACCCCTTCCTGCTATGAGCTCCAATGAAGAATGAGACTTCGGTTTCAGAGCTCGGGTTGGTGGTAAACGGTGGCATACCCCAAAATACTTGATCGCCCTTCTTTGATCTTCGTTAAAAACTACCCTTTTTAAACCCCATGTACTATCATGTACTGAACCACTTTCTTATTGCTTGCTGTCAAAAGCGTGGCAAAAGAATTGATATACGAAACTTAAG	10	0	0	0	0	0	0	0	0	0	0	0	0	0	0	0	0	0	41	0	0	0	0	0	0	15	0	0	0	0	0	0	0	0	0	0	0	0	0	0	66	0.085	NA	NA	NA	NA	NA	NA
ASV_126	AAGGTAACCGTAGGTGAACCTGCGGTTGGATCATTAACAAATTCAAACCTTAAAGAGAATTAGTAAGTTGAGGGTAACTTTGACCTCTAATTCTTTTTACACCCCTATTGTGAACTGTTTATTGTCTCTGGTGGGTTAAATGTAGACTTTAGGGCTGGTGTACTGTATTGGACACACGCCTTTCGTCTATGGGGTCTCATCCTCACCCACTGTGTTTAACTTTAAAAATTATACCAATATTCGTCTGATACCAAGTAATTTTAATAAATTTAA	0	0	63	0	0	0	0	0	0	0	0	0	0	0	0	0	0	0	0	0	0	0	0	0	0	0	0	0	0	0	0	0	0	0	0	0	0	0	0	0	63	0.081	NA	NA	NA	NA	NA	NA
ASV_127	AAGGTTTCCGTAGGTGAACCTGCGGAAGGATCATTCGCGAGTTACTTGATACTGTACTTGATTGTACTGTACTACACTGTGAACTGTACGATTTCAAGAGAGATGCACTAGGGTATTGCACCCGCGCGTCTCCTTAAACCCACAATTATACACCAATTTCCAAATGTGTTGTTATTGTGCTTCGGCGCAGGACGACAAAAAAACAAACAAGAGAAAACT	0	0	0	0	0	0	0	0	0	0	0	0	0	0	0	0	0	0	0	63	0	0	0	0	0	0	0	0	0	0	0	0	0	0	0	0	0	0	0	0	63	0.081	NA	NA	NA	NA	NA	NA
ASV_128	AAGGTTTCCGTAGGTGAACCTGCGGAAGGATCATTAACACGTATCCACGTTATCAACCCCCTGTGCATCTTACAACTTAACATCGGAACTGAGACTTTCGGGTCATGGTGAAGATGAACCTAGCCATTTCTGGTCGTTCATTCGAACGGTTTTGGCTTTTATTTTTAACCTCTTTGTTACCCCAACGAGAAACTAAAATCTTTTTTCTATTTTCTTCTCGGAGAAATGTGAAAAAAAAATACGAAAACCCG	0	0	0	0	62	0	0	0	0	0	0	0	0	0	0	0	0	0	0	0	0	0	0	0	0	0	0	0	0	0	0	0	0	0	0	0	0	0	0	0	62	0.080	NA	NA	NA	NA	NA	NA
ASV_129	CATATCGTCGGCAGCGTCAGATGTGTATAAGAGACAGCTTGGTCATTTAGAGGAAGTAAAAGTCGTAACAAGGTTTCCGTAGGTGAACCTGCGGAAGGATCATTAACAAATCAAGCACTCTTGAGTGCGTATACCTTGTGAACAGGAAGCCTCGGCTTCTCGAAATAACCTTAAGAGTCTTAAACTATAAAGTAATAATAATAACTTTTAACAACGGATCTCTAGGCTCTTGCATCGATGAAGAACGCAGCCTGTCTCTTATACACATCTCCGAGCCCACGAGACCG	0	0	0	0	60	0	0	0	0	0	0	0	0	0	0	0	0	0	0	0	0	0	0	0	0	0	0	0	0	0	0	0	0	0	0	0	0	0	0	0	60	0.077	NA	NA	NA	NA	NA	NA
ASV_130	AAGGTTTCCGTAGGTGAACCTGCGGAAGGATCATTACCGTAATAATCATCGTCATTTATGATTGTCACTGTGCACCGTTCACTAGTAAAGTTGGGGTGTCCCTGTACAGGGACTTGAATGTGGTTCGCGCCGCAGCCCCTCTTTCATTGCAAACATTATACGTACCGTCATTCCATATTTGATTGCCCAGAGCATTCATAAAAACAAACAAGAGACAAC	0	0	0	0	0	0	0	0	0	0	0	0	0	0	0	0	0	50	8	0	0	0	0	0	0	0	0	0	0	0	0	0	0	0	0	0	0	0	0	0	58	0.075	NA	NA	NA	NA	NA	NA
ASV_131	AAGGTTTCCGTAGGTGAACCTGCGGAAGGATCATTACCGTAATTATTCTCTAGAATAAATACACTGTGAACTGTATTGTGAACTTTGAGTTGCATGCGTTGGGGTTTCTCTCTCGCAAGAAAGAGAATTGAATTGGTGTATGCCATGCCCCGCGCTTCAGCTCAATCAATAACATACTATATACACTTATTCCAATGTGTTGCTGTCTGTCTGACTGACAGCAAACAAAACCAAACGAGAG	0	0	0	0	0	0	0	0	0	0	0	0	0	0	0	0	0	0	0	0	0	0	0	0	0	0	0	0	0	0	0	0	0	0	0	0	0	0	57	0	57	0.073	NA	NA	NA	NA	NA	NA
ASV_132	AAGGTTTCCGTAGGTGAACCTGCGGAAGGATCATTACCGATAAATTTCATACGAAAATTGTCACTGTGAATTGTACGCTATGTATTTGAGGGGTATTCGCATGCGCTTGCGTGTGTGGATTTGAATGTGCTCTAGTAGTGCGGCCCCCCATTTCTATTTAAATGTTATATACTCAATATTCCATCTTTGTTTTTGGCATGCAAGTGTCATAGCAAATAAAAAATCAAGA	0	0	0	0	0	0	0	0	0	0	0	0	56	0	0	0	0	0	0	0	0	0	0	0	0	0	0	0	0	0	0	0	0	0	0	0	0	0	0	0	56	0.072	NA	NA	NA	NA	NA	NA
ASV_133	AAGGTTTCCGTAGGTGAACCTGCGGAAGGATCATTCACAAACGATTCTAATATCGACCCATTTGTGTGAACCAACCCTTTTTATTGAAGCAGTGAACGGTGTTGAGCTTGTCTCTCTCTGTTCGCCTTCTCTATTTTTAACCCATTGTGAACCAAGTCAGTTCTGACCGAATGAACGTTAGTCGTTTGGTCTGGTTAGTTTCGCTTTATTGAGAAGCTCTCCAGTTAAACATAACAACTTAAT	0	0	0	0	0	0	0	0	0	0	0	0	0	0	0	56	0	0	0	0	0	0	0	0	0	0	0	0	0	0	0	0	0	0	0	0	0	0	0	0	56	0.072	NA	NA	NA	NA	NA	NA
ASV_134	GGCAGCGTCAGATGTGTATAAGAGACAGCTTGGTCATTTAGAGGAAGTAAAAGTCGTAACAAGGTTTCCGTAGGTGAACCTGCGGAAGGATCATTAACTAAAGGCGCCTCTGGGCGCGTAAAACTTGTGAATAGGCAGCTTTGCTGTTGCGTATGCCTTTGAGTCTTAAATGTTTTAAACTAATAACTTTTAACAACGGATCTCTAGGTTCTCGCATCGATGAAGAACGCAGCCTGTCTCTTATACACATCTCCGAGCCCACGAGACCGAGGCTGATC	0	0	0	0	55	0	0	0	0	0	0	0	0	0	0	0	0	0	0	0	0	0	0	0	0	0	0	0	0	0	0	0	0	0	0	0	0	0	0	0	55	0.071	NA	NA	NA	NA	NA	NA
ASV_135	AGCTTGGTCATTTAGAGGAAGTAAAAGTCGTAACAAGGTTTCCGTAGGTGAACCTGCGGAAGGATCATTACTGTAATAGAACTCTTTGAGTTTATACACTGTGAATTGTACGTTATTGTGAGTAAGAGCAATCTTCTCTCTTTAAATACTCTCTACACTATTTTTCCTTTTTCTCTCACTGAGATAAAACAAACAAGAGAACAACTTCTAACGGTGGATCTCTTGGCTCGTGCATCGATGAAGAACGCAGCCT	0	0	0	0	0	0	53	0	0	0	0	0	0	0	0	0	0	0	0	0	0	0	0	0	0	0	0	0	0	0	0	0	0	0	0	0	0	0	0	0	53	0.068	NA	NA	NA	NA	NA	NA
ASV_136	AAGGTTTCCGTAGGTGAACCTGCGGAAGGATCATTAACAAATCATGTTCGCGGCCCTCGGGCCCGCACATACACCCTTAGACCTAGTGCTTCGGCACCGGGTCTTTGGTTCGGCGCGCCGGTAACACGGCAAGCCAACATAGACGCTTGTATGTTTGACAGTATTAGTTGACACTTTAAAAATGACAACTTTTAACAATGGATCTCTTGGCTCTTGCAT	0	0	0	0	0	0	0	6	0	0	0	0	0	17	0	0	0	0	0	8	0	0	0	5	0	0	0	0	0	0	0	0	17	0	0	0	0	0	0	0	53	0.068	NA	NA	NA	NA	NA	NA
ASV_137	AGTCGTAACAAGGTTTCCGTAGGTGAACCTGCGGAAGGATCATTACTGTACCTTCTTCTCCTTGCGAGTTGATATACACTGTGAATTGTACGTTATAGTGAGTGAAGCGCTTTGAGCCTTCTCTCTCCATACATACTCTCTGTACACCGTTTTTCCTTACAGTCTCCTCTTTCACAAGAGAGACGAACGCAAACAAGAGAACAACTTCTAACGGTGGATCTCTTGGC	0	0	0	0	0	0	0	0	0	0	0	0	0	0	0	0	0	0	0	0	0	0	0	0	0	0	0	0	0	52	0	0	0	0	0	0	0	0	0	0	52	0.067	NA	NA	NA	NA	NA	NA
ASV_138	AAGGTTTCCGTAGGTGAACCTGCGGAAGGATCATTAACACGTATCCACGTTTAAACCCCCTGTGCATTAAACCGTAACATGGATGATTGACAGAAGACCCTCGGGTCGGTTGACAATCGGAAGTGACTTCGAGTTTCCACTCTTCGGGGTGGCAAGCTCTTTTAACCCCTTTTATAAAACCTTGTACTGAATAGACAATGGAAGAACTTGCTTGCAAGCTCATCTGTAGTCGAAATACGAAACGCG	0	0	0	0	0	0	0	14	0	0	0	0	0	0	0	0	0	0	14	11	0	0	0	0	0	6	0	0	0	0	0	0	0	0	0	0	0	0	0	0	45	0.058	NA	NA	NA	NA	NA	NA
ASV_139	AAGGTTTCCGTAGGTGAACCTGCGGAAGGATCATTACCGATCAAAAGTCCAAGCCAAACAAACTTGGTCACACCGCGAACCCGTACGAAAGGTTGGGGGTAGTCCGTGGAAACTGGACTTAAATGACGACCGGCGAATCGCCGTCGGCTCGCGGCCCCCAATTTGATTTTTTATCAAACACGCACATCGTAACTTACCGAGAAACAAACGTTAACAAAACAAAAAGTTGA	0	0	0	0	0	0	0	0	0	0	0	0	0	0	0	51	0	0	0	0	0	0	0	0	0	0	0	0	0	0	0	0	0	0	0	0	0	0	0	0	51	0.066	NA	NA	NA	NA	NA	NA
ASV_140	CGGCAGCGTCAGATGTGTATAAGAGACAGCTTGGTCATTTAGAGGAAGTAAAAGTCGTAACAAGGTTTCCGTAGGTGAACCTGCGGAAGGATCATTAACTAAGAGCGTCTTTTGACGCGCAAAACTTGTGAATAGGCAGCTTGCTGCTGATATAGCCTTTGAGACTGAAATGTGTAAAGAAACAACTTTTAACAACGGATCTCTAGGCTCTCGCATCGATGAAGAACGCAGCCTGTCTCTTATACACATCTCCGAGCCCACGAGACCGAGGCTGAT	0	0	0	0	48	0	0	0	0	0	0	0	0	0	0	0	0	0	0	0	0	0	0	0	0	0	0	0	0	0	0	0	0	0	0	0	0	0	0	0	48	0.062	NA	NA	NA	NA	NA	NA
ASV_141	GGAAGTAAAAGTCGTAACAAGGTTTCCGTAGGTGAACCTGCGGAAGGATCATTACAAATCATTGTGGATAGCTTGGCGCCTCGGTGTTAAGCTTGAAACACATATGCACAAGGCACGTGCATGTGCTTTAAGCGCATGCATGTTGCTTTGATGTTCACGCTTGTTTGTTTGACAGAGTTATGGTAACATTAAAAAATAGACAACTTTTAACAATGGATCTCTTGGCTCTTGCATCGA	0	0	0	0	0	0	0	0	0	0	0	0	0	0	0	0	0	0	0	48	0	0	0	0	0	0	0	0	0	0	0	0	0	0	0	0	0	0	0	0	48	0.062	NA	NA	NA	NA	NA	NA
ASV_142	TAAAAGTCGTAACAAGGTTTCCGTAGGTGAACCTGCGGAAGGATCATTAACACGTATCCACGTTCTACCACTGTGCAAAACACTTTGTACCATCAGTAATGCTGGTGGATTGGTCACTGACCATTTTACCTCCTTTTTCTACCAAACCCCAAAGTTGATACTAACTTTCACTTGCAACCGAGTGAATTACGAAATTCCGAACAACTCTTAACAACGGATATCTTGGTTCTCG	0	0	0	0	0	45	0	0	0	0	0	0	0	0	0	0	0	0	0	0	0	0	0	0	0	0	0	0	0	0	0	0	0	0	0	0	0	0	0	0	45	0.058	NA	NA	NA	NA	NA	NA
ASV_143	AGCTTGGTCATTTAGAGGAAGTAAAAGTCGTAACAAGGTTTCCGTAGGTGAACCTGCGGAAGGATCATTACTGTAAGATAACTCTTTGAGTTTATACACTGTGAATCGTACGTTATTGTGAGTAAGAGCAATCTTCTCTCTTTAATTACTCTCTACACAATTTTTCCTTTTTCTCTCACTGAGATAAAACAAACAAGAGAACAACTTCTAACGGTGGATCTCTTGGCTCGTGCATCGATGAAGAACGCAGCC	0	0	0	0	0	0	0	0	0	45	0	0	0	0	0	0	0	0	0	0	0	0	0	0	0	0	0	0	0	0	0	0	0	0	0	0	0	0	0	0	45	0.058	NA	NA	NA	NA	NA	NA
ASV_144	AAGGTTTCCGTAGGTGAACCTGCGGAAGGATCATTAACACTTAACACAACTATCAACCCTGCGCATTTTACTGTACCGGCTTCTGCATCTCGTTGAGAAAAGCTTGCGTGAAGAAAAGCGAGGCTTTTTGAGAGGTGTGGCTGCCGCTTGGTGAGCTTAAAAACCTTGCCCCTGTTTCCTTTGCTCTGGTTATGGCATGGTACACCGTCGGTGGTGAAACACTTACGGTGGTGGTATGACTATCAGATGGAAACTTGTAATTGAAACTATTAACCCCTTTTAACCAAAAACCTGCCGAAATCTCTTTAGTCGAAAGACTTTTGAGTAATACGAAAATAA	0	0	0	0	0	0	0	0	0	0	0	0	0	0	0	0	0	0	0	0	0	0	0	0	0	0	0	0	0	0	0	0	0	0	0	45	0	0	0	0	45	0.058	NA	NA	NA	NA	NA	NA
ASV_145	TCATTTAGAGGAAGTAAAAGTCGTAACAAGGTTTCCGTAGGTGAACCTGCGGAAGGATCATTACTGCTATATACTCTGTAAGAGTTATACACTGTGAACTGTACGTTGTTGTGAGTTGTGCGTGTAAGCGCGCTCCTCTCCATACATACACAATATACATTTTTCCTTATTATCTCTCTCGAGAGAAAACAAACAAGAGAACAACTTCTAACGGTGGATCTCTTGGCTCGTGCATCGATGAAGAAC	0	0	0	0	0	0	0	0	0	0	0	0	0	44	0	0	0	0	0	0	0	0	0	0	0	0	0	0	0	0	0	0	0	0	0	0	0	0	0	0	44	0.057	NA	NA	NA	NA	NA	NA
ASV_146	AAGGTTTCCGTAGGTGAACCTGCGGAAGGATCATTAACACGTATTAACGTATCAACACTCTGCGCATTAAATCTTGCCTTTCCTATCTTGAACAGGTTCTGGGCCCTGCATTATAGGAGAGATTGGTCTTGTACCCCTGTTCTTCTTGTAAGGACTTGTATTTTTTTAAACCCTTGTAAAATCTTTACTGAAAACTGTTTTTGTGGTTGGGGCTTTGCCTCCATTGCATAAACAAATACGAAAATTA	0	0	0	0	20	0	0	0	0	0	0	0	0	13	0	0	0	0	0	9	0	0	0	0	0	0	0	0	0	0	0	0	0	0	0	0	0	0	0	0	42	0.054	NA	NA	NA	NA	NA	NA
ASV_147	AAGGTTTCCGTAGGTGAACCTGCGGAAGGATCATTATCAAAACAGCGGACTTCGGTCCTTGCTGCACCCTTGTCTTTTGCGTACCGTATGTTTCCTCGGCGGGCTTGCCTGCCGGTTGGACAATATCAAACCTTTTTGTAGTTGCAATCAGCGTCAGAAAACAAATAATAAT	0	0	0	0	0	0	0	0	0	0	0	0	0	0	0	0	0	0	0	0	0	0	0	0	0	0	0	0	0	0	0	0	0	0	0	0	41	0	0	0	41	0.053	NA	NA	NA	NA	NA	NA
ASV_148	AAGTAAAAGTCGTAACAAGGTTTCCGTAGGTGAACCTGCGGAAGGATCATTACTGTACCTTCTCCTTGGGAGATATACACTGTGAACTGTACGTTATAGTGAGTGAAGTGCTTTGAGCCTTCTCTCTCCATACATACTCTGTACACCGTTTTTCCTTACAGTCTCCTCTTTCACAGGAGAGACTAAACACAAACAAGAGAACAACTTCTAACGGTGGATCTCTTGGCTCGTGCAT	0	0	0	0	0	0	0	0	0	0	0	0	0	0	0	0	0	0	0	0	0	0	0	0	0	0	0	0	0	39	0	0	0	0	0	0	0	0	0	0	39	0.050	NA	NA	NA	NA	NA	NA
ASV_149	AAGGTCTCCGTTGGTGAACCAGCGGAGGGATCATTATCGAGTTTACAACTCCCAAACCCTTATGTGAACATACCTACTGTTGCTTCGGCGGACTCGCCCCGGCGTCCGGACGGCCTCGCGCCGCCCGCGGCCCGGACCCAGGCGGCCGCCGGAGACCTCTAAACTCTGTATTATCAGCATTTTCTGAATCCGCCGCAAGGCAAAACAAATGAATCAAAA	0	0	0	0	0	0	0	0	0	0	0	0	0	0	0	0	0	0	0	0	0	0	0	0	0	0	0	0	0	0	0	0	0	0	39	0	0	0	0	0	39	0.050	NA	Ascomycota	Sordariomycetes	Hypocreales	Cordycipitaceae	NA
ASV_150	GGTCATTTAGAGGAAGTAAAAGTCGTAACAAGGTTTCCGTAGGTGAACCTGCGGAAGGATCATTAACACCAAAAATCCACACAAACAACGGTCACAAGGAATGTCATTCTTTACACAATTTTTATTAAAAACCAATCCAACACCATCATGCTGAACGAATTTGAGATCATCATTTCGGTGAGATCAAAACAAAAACAAAAACAACTCTTAACATTGGATATCTTGGCTCTCGCATCGATGAAGAACGC	0	0	0	0	0	0	0	0	0	0	0	0	0	0	0	0	0	0	0	0	0	0	0	0	0	0	0	0	0	0	0	0	0	0	35	0	0	0	0	0	35	0.045	NA	NA	NA	NA	NA	NA
ASV_151	TATCGTCGGCAGCGTCAGATGTGTATAAGAGACAGCTTGGTCATTTAGAGGAAGTAAAAGTCGTAACAAGGTTTCCGTAGGTGAACCTGCGGAAGGATCATTAACTAAAACGCGTCTCTGGGCGCATAAACTTTGTGAATAGGCGGCTCTGGCCGCTGAGATTAACCTTTGAGTCTTAAATGTATAAAATTAATAACTTTTAACAACGGATCTCTAGGTTCTCGCATCGATGAAGAACGCAGCCTGTCTCTTATACACATCTCCGAGCCCACGAGACCGAGGCTG	0	0	0	0	38	0	0	0	0	0	0	0	0	0	0	0	0	0	0	0	0	0	0	0	0	0	0	0	0	0	0	0	0	0	0	0	0	0	0	0	38	0.049	NA	NA	NA	NA	NA	NA
ASV_152	AAGGTTTCCGTAGGTGAACCTGCGGAAGGATCATTAACACGTATCCAAACGTATCAACCCCAAACGCGAAAATGTTGTTGTTACAGCGATGTGACCCTCGCGGTCCACCGCTACAATTTTTAACCCCTTAACTATTTTGAAACTTTGCTTCGGCAAGGTTCCTGAACCTTTTTTACGGCACGCCTTCGGGCTGAGCTCTAAAGAAAAAAATACGAAACTAAG	37	0	0	0	0	0	0	0	0	0	0	0	0	0	0	0	0	0	0	0	0	0	0	0	0	0	0	0	0	0	0	0	0	0	0	0	0	0	0	0	37	0.048	NA	NA	NA	NA	NA	NA
ASV_153	GCTTGGTCATTTAGAGGAAGTAAAAGTCGTAACAAGGTTTCCGTAGGTGAACCTGCGGAAGGATCATTACAAAAGTTCTCAAAAGAGATATACACTGTGAATCGTACGTTATTGTGAGTAAGAGCAATCTTCTCTCTTTAATTACTCTCTACACAATTTTTCCTTTTTCTCTCACTGAGAGAGATAAAACAAACAAGAGAACAACTTCTAACGGTGGATCTCTTGGCTCGTGCATCGATGAAGAACGCAGCC	0	0	0	0	0	0	37	0	0	0	0	0	0	0	0	0	0	0	0	0	0	0	0	0	0	0	0	0	0	0	0	0	0	0	0	0	0	0	0	0	37	0.048	NA	NA	NA	NA	NA	NA
ASV_154	GGAAGTAAAAGTCGTAACAAGGTTTCCGTAGGTGAACCTGCGGAAGGATCATTACAAATCATTGTGGATAGCTTGGCGCCTCGGTGTTAAGCTTGAAACACATATGCACAAGGCACGTGCATGTGCTTTAAGCGCATGCATGTTGCTTTGATGTTCACGCTTGTTTGTTTGACAGAGTTATGGTAACATTAAAAAATAGACAACTTTTAACAATGGATCTCTTGGCTCTTGCATCG	0	0	0	0	0	0	0	0	0	0	0	0	0	0	0	37	0	0	0	0	0	0	0	0	0	0	0	0	0	0	0	0	0	0	0	0	0	0	0	0	37	0.048	NA	NA	NA	NA	NA	NA
ASV_155	AAGGTTTCCGTAGGTGAACCTGCGGAAGGATCATTACCGTAAAAAGCTTTGGCTTAATACACTGTGAACTGTATTGACTCATTGAAGTAGATGTGGAGTTTCGAAAGAATTGAATTAGTCTCGCGCTATGCTCCACACTTCTCAATCAATAACAACTATATACACTTATTCCAAATCTTTGTAACCTTCACAGGTTGCAATAAAAACAAACGAGAGAAC	0	0	0	0	0	0	0	0	0	0	0	0	36	0	0	0	0	0	0	0	0	0	0	0	0	0	0	0	0	0	0	0	0	0	0	0	0	0	0	0	36	0.046	NA	NA	NA	NA	NA	NA
ASV_156	GACAGCTTGGTCATTTAGAGGAAGTAAAAGTCGTAACAAGGTAACCGTAGGTGAACCTGCGGTTGGATCATTAAAAATATTGGAGGACTCTGTCCTTTTCAACATTTTGTGCACTGTTCTTGTCTCTGGTGGATGAAAGTCCACCGCTTAAACATTTACCAGTTATTCAGTCTGTCTAGAATCTTTAAATTGAATTTAAACAACTTTTGACAACGGATCTCTTGGCTCTCGCATCGATGAAGAACGCAGCCTGTCT	0	0	0	0	0	0	0	0	0	0	0	0	0	0	0	0	0	0	0	24	12	0	0	0	0	0	0	0	0	0	0	0	0	0	0	0	0	0	0	0	36	0.046	NA	NA	NA	NA	NA	NA
ASV_157	GAGACAGCTTGGTCATTTAGAGGAAGTAAAAGTCGTAACAAGGTAACCGTAGGTGAACCTGCGGTTGGATCATTAAAAATTGAATAGATCCCCTCGGGGATTCTAAACACCTGTGAACTACTATCGTCTCTTGGGGATTTCTAGGAATCCCCATGTTATAAACTCTGTCTAAACTAGTCTATTTATAAAAAGTAATTTAAACAACTTTTGACAATGGATCTCTAGACTCTCGCATCGATGAAGAACGCAGCCTGTCTC	0	0	0	0	0	0	0	0	0	0	0	0	0	0	0	0	0	35	0	0	0	0	0	0	0	0	0	0	0	0	0	0	0	0	0	0	0	0	0	0	35	0.045	NA	NA	NA	NA	NA	NA
ASV_158	GTATCGTCGGCAGCGTCAGATGTGTATAAGAGACAGCTTGGTCATTTAGAGGAAGTAAAAGTCGTAACAAGGTTTCCGTAGGTGAACCTGCGGAAGGATCATTACAAATCTCATGTTGGATGGGGCTGCTTGCAGTTCCTCTGACCATTTCACGCTTGTTTTGTTTGACAGAGTTATTGTGAACTATAAATATAGACAACTTTTAACAACGGATCTCTAGGCTCTTGCATCGATGAAGAACGCAGCCTGTCTCTTATACACATCTCCGAGCCCACGAGACGAATTCG	0	0	0	0	0	0	0	0	0	0	0	0	0	0	0	0	0	0	0	0	0	0	0	0	0	0	0	0	0	0	0	0	35	0	0	0	0	0	0	0	35	0.045	NA	NA	NA	NA	NA	NA
ASV_159	TTAGAGGAAGTAAAAGTCGTAACAAGGTTTCCGTAGGTGAACCTGCGGAAGGATCATTAACAAACGAACGGTAGCTTCGGCTACCAACATCAACACTTGTGAACTGTGACGCGATTTGGCTGGCTTGCTGGCCATTCGCATTTGACCATATTGACCTTAGTTAAGCAGTTGATTAAAACTTGGATTTATTCCTAATCTTTACAACTTTTGACAATGGATCTCTTGGTTCTCGCATCGATGAA	0	0	0	0	21	11	0	0	0	0	0	0	0	0	0	0	0	0	0	0	0	0	0	0	0	0	0	0	0	0	0	0	0	0	0	0	0	0	0	0	32	0.041	NA	NA	NA	NA	NA	NA
ASV_160	ATTTAGAGGAAGTAAAAGTCGTAACAAGGTTTCCGTAGGTGAACCTGCGGAAGGATCATTAACACCTGATTCATATCCACCTCGAGCAAAAGTGATTGTCACAATTTCTTTATAATACTTAAACCACACCCACACCACATGCTGAACTAAACAAAAAAGGAAGTGTCGTAATGGCAGTTCCGAATAACAAACAAACGCAAACAACTCTTAACTATGGATATCTTGGCTTCCGCATCGATGAAGA	0	0	0	0	0	0	0	0	0	0	0	0	0	0	0	0	0	0	32	0	0	0	0	0	0	0	0	0	0	0	0	0	0	0	0	0	0	0	0	0	32	0.041	NA	NA	NA	NA	NA	NA
ASV_161	AAGGTAACCGTAGGTGAACCTGCGGTTGGATCATTAAAAAATTTAGAGTCATTGCCCAACCAAAAATTGGGCTCTGCTCCTACATTTTGTGAACTGTTTATTGTCTCTTGTGGGCTGCTCCGGACTTGGCAACAATGATGGGCTCCCACAGCATAAACCTAGTAGTAATTATTGCCTTTATTTGTATTTTATTTAATTAAGAACAACTTTTGACAACGG	0	0	0	0	31	0	0	0	0	0	0	0	0	0	0	0	0	0	0	0	0	0	0	0	0	0	0	0	0	0	0	0	0	0	0	0	0	0	0	0	31	0.040	NA	NA	NA	NA	NA	NA
ASV_162	AAGGTTTCCGTAGGTGAACCTGCGGAAGGATCATTACTGAAAAGTAACAGCTGCCTCTAGCCAAGGTAGGTCTGAAACAAGTGAACGCTGCAGAGAGTGCGTTACCGATCGGTGGCTAGCTGGGCGGGCTCGACCTGCCCAGGAGAGGGATGGGACTTGACCAAGGTTTCTGTTCCGATGCCACGAAAGATCTCGACTCTGACTATGTGGGGAGCCCGAGCGCTCCGAGACGCCGACGGTAACCTTTTAACCACAGCCTGAACTGAACTATGCAAACTCGGACGCCTAGCGTGTCTGACTTTCGGCGTCTCTCCGGGGCACGAAAGAATAAAAT	0	0	0	0	0	0	0	0	0	0	0	0	0	0	0	0	0	0	0	0	0	0	0	0	0	0	0	0	0	0	0	0	0	0	0	0	0	0	0	0	0	0.000	NA	NA	NA	NA	NA	NA
ASV_163	AAAGTCGTAACAAGGTTTCCGTAGGTGAACCTGCGGAAGGATCATTAACAAATCATTGCGGGCTTCGGCTCACATACACCCGGCCGCAAGGCCAGGTCTTGTAGACCTGTTGGAGGTGGGGATAGAAAGTCTGTCTCCTCCCTCCATTCAGGTCGACATTAACGCTTGTATGTTTGACTGTGTGATGGATCAATAGAATGACAACTTTTAACAATGGATCTCTTGGCTCT	0	0	0	0	0	0	0	4	0	0	0	0	0	0	0	0	0	0	13	0	0	0	0	0	0	0	0	0	0	0	0	0	13	0	0	0	0	0	0	0	30	0.039	NA	NA	NA	NA	NA	NA
ASV_164	GTCGGCAGCGTCAGATGTGTATAAGAGACAGCTTGGTCATTTAGAGGAAGTAAAAGTCGTAACAAGGTTTCCGTAGGTGAACCTGCGGAAGGATCATTACAAATTTGGTGTAGTTAATTGCGACTTTTAGTTGTGATTGGCTATAAACTACATTAGCGCTTGCCGTGTTTGACTGTTTTTATGTTGACCCAAAATAGAGAAAACTTTTAACAATGGATCTCTTGGCTCTTGCATCGATGAAGAACGCAGCCTGTCTCTTATACACATCTCCGAGCCCACGAG	0	0	0	0	0	0	0	0	0	17	0	0	13	0	0	0	0	0	0	0	0	0	0	0	0	0	0	0	0	0	0	0	0	0	0	0	0	0	0	0	30	0.039	NA	NA	NA	NA	NA	NA
ASV_165	GCTTGGTCATTTAGAGGAAGTAAAAGTCGTAACAAGGTTTCCGTAGGTGAACCTGCGGAAGGATCATTACTGTAAGATAACTCTTTGAGTTTATACACTGTGAATTGTACGTTATTGTGAGTAAGAGCAATCTTCTCTCTTTAAATACTCTCTACACTATTTTTCCTTTTTCTCTCACTGAGATAAAACAAACAAGAGAACAACTTCTAACGGTGGATCTCTTGGCTCGTGCATCGATGAAGAACGCAGCCT	0	0	0	0	0	0	0	0	0	0	0	0	0	0	0	0	0	0	0	0	0	0	0	0	0	0	0	0	0	0	0	0	0	0	0	0	0	0	0	0	0	0.000	NA	NA	NA	NA	NA	NA
ASV_166	AAGGTCTCCGTAGGTGAACCTGCGGAGGGATCATTATTACGTACCCACGTATAACTCCTGTGAAACTACCGTTCGGTGATTGCTGTATTGTCTGAGGCGATGGATCATTCAGTATAAGGCTTTCACTGATAGCGGACCCTAACTAGCCACGCCTTTTCAATAAAACCTTAACTTTTTAACTAATTCGTGACAAGAGGCCTCACGGCTTTGCGTTGCACCAATTGAACATT	0	0	0	29	0	0	0	0	0	0	0	0	0	0	0	0	0	0	0	0	0	0	0	0	0	0	0	0	0	0	0	0	0	0	0	0	0	0	0	0	29	0.037	NA	NA	NA	NA	NA	NA
ASV_167	AAGGTTTCCGTAGGTGAACCTGCGGAAGGATCATTACCAAAAACTTACTTATGTAAGAACCACTGTGAACTTACTGCAAACCAGGTTGAGGTTAAGATTGACAACGAAGTGATCTTAAAGTGGGGTGCGTGCCCAGAAGGCGTACCTAGCCTCAACCTATCTGTGTGTTTAAAATACCTTAATAAACTAGAGGAAACTGAAGTACTAGCATACTTCAAACCAACAAAAAGT	0	0	0	0	0	0	29	0	0	0	0	0	0	0	0	0	0	0	0	0	0	0	0	0	0	0	0	0	0	0	0	0	0	0	0	0	0	0	0	0	29	0.037	NA	NA	NA	NA	NA	NA
ASV_168	AAGGTTTCCGTAGGTGAACCTGCGGAAGGATCATTACCGATTGTCGTCGTGTTTCACACGAACGAAACCACTGTGAATTGTACCGAGCATGCGGGGTGGCTCTCATGGGTCTCAAATGGAGTGCGGTGTTTGTCGGACTTTAAGTCGGACGGCTCGTGCTGCGGCCCCGTATGTGTTCATATCTTTGTCTTTTTCTTAAACCACTTGTATTTCCAGTTTATGTGTCTCTGGCTCTGTCTGTCACAAGCAGGCAAGTCGGGGCATCTATGTGAATGAAAT	0	0	0	0	0	0	0	0	0	0	0	29	0	0	0	0	0	0	0	0	0	0	0	0	0	0	0	0	0	0	0	0	0	0	0	0	0	0	0	0	29	0.037	NA	NA	NA	NA	NA	NA
ASV_169	AAGGTTTCCGTAGGTGAACCTGCGGAAGGATCATTACCGAATCTCTCTTCTGAGAAACCACTGCGAAATGTAACCAGCGTGTGAGGTAACCTTGATTGGTTTTAAAGTCGATCTCGATTGCGCCTCATGTGCGACACTCTGTTGTTTTTTCAACACACTTTAATACCAGTACTCTGACTGCTTCGTGCAGTTGGAATAGAGATAAACATTGACAACTTC	0	0	0	0	0	0	0	0	0	0	0	0	0	0	10	0	0	0	0	0	0	0	0	19	0	0	0	0	0	0	0	0	0	0	0	0	0	0	0	0	29	0.037	NA	NA	NA	NA	NA	NA
ASV_170	AAGGTTTCCGTAGGTGAACCTGCGGAAGGATCATTAACACGTATCCACGTATCAACCCCCTGTGCATTTTACTGTAACACCAAAGCCCAGCAGAAGATTCTATTTGGAATCGGTTGCTGGGTAGAGGTGACTTCTGGTAATCCTTCCTTGGAAGGATTGCTTTTTAACCCCTTTTATAAAACTTTGTACTGAATAGACTTATGAAGAAGCGCCGTAAAAAGCGAGTCATCTATAGTCGAAATACGAAACGCG	0	0	0	0	0	0	0	0	12	0	0	0	0	0	0	0	0	0	0	16	0	0	0	0	0	0	0	0	0	0	0	0	0	0	0	0	0	0	0	0	28	0.036	NA	NA	NA	NA	NA	NA
ASV_171	AGTAAAAGTCGTAACAAGGTAACCGTAGGTGAACCTGCGGTTGGATCATTACTGATACTAAGGCCCAGTTGATACCGAAAGGAGTCCTGGGTCTTGATACACCTTTTGTGCACTATATTGTTTTTTGTGGTTGCCTTTTGGGGAGCCACAAACCTTATAAACTACATTAATTTTTTCTGAATCTAAATTTAAATATTTAAACAACTTTTGACAACGGATCTCTTGGCTCTCGCA	0	0	0	0	0	0	0	0	0	0	0	0	0	0	0	25	3	0	0	0	0	0	0	0	0	0	0	0	0	0	0	0	0	0	0	0	0	0	0	0	28	0.036	NA	NA	NA	NA	NA	NA
ASV_172	TGGTCATTTAGAGGAAGTAAAAGTCGTAACAAGGTTTCCGTAGGTGAACCTGCGGAAGGATCATTACTGTAAGAGAACTCTTTGAGTTTATACACTGTGAATCGTACGTTATTGTGAGTAAGAGCAATCTTCTCTCTTTAATTACTCTCTACACAATTTTTCCTTTTTCTCTCACTGAGAGAGATAAAACAAACAAGAGAACAACTTCTAACGGTGGATCTCTTGGCTCGTGCATCGATGAAGAACGC	0	0	0	0	0	0	0	0	0	0	0	0	13	0	0	0	0	0	0	0	0	0	0	0	0	0	0	0	0	0	14	0	0	0	0	0	0	0	0	0	27	0.035	NA	NA	NA	NA	NA	NA
ASV_173	GTATCGTCGGCAGCGTCAGATGTGTATAAGAGACAGCTTGGTCATTTAGAGGAAGTAAAAGTCGTAACAAGGTATCCGTAGGTGAACCTGCGGATGGATCATTAACAAATCATCTATCTGGAAACAGATACACATTAGCGCTTGTAGTGTTTGACAGAGTAACAGTATAACGATAACAGTAGACAACTTTTAACAATGGATCTCTTGGCTCTTGCATCGATGAAGAACGCAGCCTGTCTCTTATACACATCTCCGAGCCCACGAGACGAATTCGTATCTCGTATGCC	0	0	0	0	0	0	0	0	0	0	0	0	0	0	0	0	0	0	0	0	0	0	0	0	0	0	0	0	0	0	0	0	27	0	0	0	0	0	0	0	27	0.035	NA	NA	NA	NA	NA	NA
ASV_174	CGGCAGCGTCAGATGTGTATAAGAGACAGCTTGGTCATTTAGAGGAAGTAAAAGTCGTAACAAGGTTTCCGTAGGTGAACCTGCGGAAGGATCATTAACAAATCAAGCACTCTTGAGTGCGTATACCTTGTGAACAGGAAGCCTCGGCTTCTCGAAATAACCTTAAGAGTCTTAAACTATAAAGTAATAATAATAACTTTTAACAACGGATCTCTAGGCTCTTGCATCGATGAAGAACGCAGCCTGTCTCTTATACACATCTCCGAGCCCACGAGACCTC	0	0	0	0	0	0	0	0	0	0	0	0	0	0	0	0	0	0	0	0	0	0	0	0	0	0	0	0	0	0	0	0	0	0	0	0	0	0	0	0	0	0.000	NA	NA	NA	NA	NA	NA
ASV_175	AAGGTCTCCGTAGGTGAACCTGCGGAGGGATCATTACAAGTGACCCCGGTCTAACCACCGGGATGTTCATAACCCTTTGTTGTCCGACTCTGTTGCCTCCGGGGCGACCCTGCCTTCGGGCGGGGGCTCCGGGTGGACACTTCAAACTCTTGCGTAACTTTGCAGTCTGAGTAAACTTAATTAATAAATTAAAACTTTTAACAACGGATCTCTTGGTTC	0	0	0	0	0	0	0	0	0	26	0	0	0	0	0	0	0	0	0	0	0	0	0	0	0	0	0	0	0	0	0	0	0	0	0	0	0	0	0	0	26	0.033	NA	Basidiomycota	Agaricomycetes	Thelephorales	Thelephoraceae	Pseudotomentella
ASV_176	CGTCGGCAGCGTCAGATGTGTATAAGAGACAGCTTGGTCATTTAGAGGAAGTAAAAGTCGTAACAAGGTTTCCGTAGGTGAACCTGCGGAAGGATCATTAACTAAGAGCGTCTTTTGACGCGCAAAACTTGTGAATAGGCAGCTTGCTGCTGATATAGCCTTTGAGACTGAAATGTGTAAAGAAACAACTTTTAACAACGGATCTCTAGGCTCTCGCATCGATGAAGAACGCAGCCTGTCTCTTATACACATCTCCGAGCCCACGAGACCAGAGAGGATCTCG	0	0	0	25	0	0	0	0	0	0	0	0	0	0	0	0	0	0	0	0	0	0	0	0	0	0	0	0	0	0	0	0	0	0	0	0	0	0	0	0	25	0.032	NA	NA	NA	NA	NA	NA
ASV_177	GCGTCAGATGTGTATAAGAGACAGCTTGGTCATTTAGAGGAAGTAAAAGTCGTAACAAGGTTTCCGTAGGTGAACCTGCGGAAGGATCATTACTAAAGTGGTGTTTTACACCAATACACTTGTGAACTGTGTTTTACTTTGGGAGTCTCGGCTCCCGCTTTTATACACTATTATAGTCTTGTGATCATTTTAAATCGTAACAACTTTTAACAATGGATCTCTTGGCTCTTGCATCGATGAAGAACGCAGCCTGTCTCTTATACACATCTCCGAGC	0	0	0	0	0	0	7	0	0	0	0	0	0	0	6	0	0	0	0	9	3	0	0	0	0	0	0	0	0	0	0	0	0	0	0	0	0	0	0	0	25	0.032	NA	NA	NA	NA	NA	NA
ASV_178	AAGGTCTCCGTTGGTGAACCAGCGGAGGGATCATTACTGAGTACTACACTCTCTACCCTTTGTGAACTATTATACCTGTTGCTTCGGCGGCGCCCGCAAGGGTGCCCGCCGGTCTCATCAGAATCTCTGTTTTCGAACCCGACGATACTTCTGAGTGTTCTTAGCGAACTGTCAAAACTTTTAACAACGGATCTCTTGGCTCCAGCATCGATGAAGAAC	0	0	0	0	0	0	0	0	0	0	0	0	0	0	0	25	0	0	0	0	0	0	0	0	0	0	0	0	0	0	0	0	0	0	0	0	0	0	0	0	25	0.032	NA	Ascomycota	NA	NA	NA	NA
ASV_179	TTGGTCATTTAGAGGAAGTAAAAGTCATAACAAGGTTTCCGTAGGTGAACCTGCGGAAGGATCATTAATAGTGCCCTTTGATGCAAGTCATTGGGTTAGATCTGCTCTCCTCGCAAGAGGAGGGTTTCCATACACACCGTGAACTGTGGCTTCGGCCATCACAAACTGTTAGTAATGAATGTAAAATCATAACAAAAACAAAACTTTTAACAACGGATCTCTTGGCTCTCGCATCGATGAAGAACGCAGC	0	0	0	0	0	0	0	0	0	0	0	0	0	0	9	0	0	0	0	0	0	0	0	0	0	0	0	5	0	0	0	0	10	0	0	0	0	0	0	0	24	0.031	NA	NA	NA	NA	NA	NA
ASV_180	AAGGTAACCGTAGGTGAACCTGCGGTTGGATCATTAATAAAATTTCCAAACCTTTGAAGCCTCCATTTTTTAACCAATTTGGATTCCGGTTTCTACACCCCCCTTTGTGAACTTGTTTTATTGTCTCTGGTGGGTTAAAACGTTAGGCATCTCCTAGATGCCCTATGGGAAAAACTAAATTTACTTTTGGTTTTTTTCCACCCACTGTTATTAAACTCTAACAAAAAAAATTGTCCAATATTCGTCTGATTAAAAATGTATTTTTAAACCAAAA	0	0	0	0	0	0	0	0	0	0	0	0	0	0	0	24	0	0	0	0	0	0	0	0	0	0	0	0	0	0	0	0	0	0	0	0	0	0	0	0	24	0.031	NA	NA	NA	NA	NA	NA
ASV_181	AAGGTTTCCGTAGGTGAACCTGCGGAAGGATCATTAACACGTATCCACGTATCAACCCCCTGTGCATTTTACTGTAACACCAAAGCTCAGCAGAAGATTCTATTTGGAATCGGTTGCTGGGTAGCGGTGACTTCTGGTAATCCTTCCTTGGAAGGATTGCTTTTTAACCCCTTTTATAAAACTTTGTACTGAATAGACTTATGAAGAAGCGCCGTAAAAAGCGAGTCATCTACAGTCGAAATACGAAACGCG	0	0	0	0	0	0	0	0	0	14	0	0	0	0	0	0	0	0	9	0	0	0	0	0	0	0	0	0	0	0	0	0	0	0	0	0	0	0	0	0	23	0.030	NA	NA	NA	NA	NA	NA
ASV_182	ATTTAGAGGAAGTAAAAGTCGTAACAAGGTAACCGTAGGTGAACCTGCGGTTGGATCATTATAAAATCGAGTGTCTGGCCCAAAAGGCCGGACGTCTCTAATCTTTTGCCAACTGTTTTGTGTCTCTTGTGGGTTTGCGCCCACAGCGTTCCGACCTAGTAGTAGTAACTCGTGCCTCTATTTGTTGCGTATTAATTTATACAACTTTTGACAACGGATCTCTAGGCTCTCGCATCGATGAAGA	0	0	0	0	0	0	0	0	0	0	0	0	20	0	0	0	0	0	0	0	0	0	0	0	0	0	0	0	0	0	0	0	0	0	0	0	0	0	0	0	20	0.026	NA	NA	NA	NA	NA	NA
ASV_183	TCGTCGGCAGCGTCAGATGTGTATAAGAGACAGCTTGGTCATTTAGAGGAAGTAAAAGTCGTAACAAGGTTTCCGTAGGTGAACCTGCGGAAGGATCATTAACAAATGTGCGCCTCTGGGTGCTTTAACCTTGTGAACCGGCCGCCATTTATGGTGGTTCTATAAACGTTGAGCCTGAATTCTATGTTTAAAAACAGAAAAAACTTTTAACAACGGATCTCTAGGCTCTTGCATCGATGAAGAACGCAGCCTGTCTCTTATACACATCTCCGAGCCCACGAGAC	0	0	0	0	0	0	0	0	0	0	0	0	0	0	0	0	0	0	0	0	0	0	0	0	0	0	0	23	0	0	0	0	0	0	0	0	0	0	0	0	23	0.030	NA	NA	NA	NA	NA	NA
ASV_184	AAGGTTTCCGTAGGTGAACCTGCGGAAGGATCATTAACACGTATCCAAACGTATCAACCCCAAACGTGAATTGTTGAACTGTTACAGCGATGTGACCCTCGCGGTCCTCGCTACCCTTTTTTAACCCCATTCTATTATACAACTTTACTCTGTAAGGTTACTGAACCTTTTGTACGGCACGCCCTAGCGGCTGAGCTCTACAGAAAAAATACGAAACTAAG	22	0	0	0	0	0	0	0	0	0	0	0	0	0	0	0	0	0	0	0	0	0	0	0	0	0	0	0	0	0	0	0	0	0	0	0	0	0	0	0	22	0.028	NA	NA	NA	NA	NA	NA
ASV_185	AAGGTTTCCGTAGGTGAACCTGCGGAAGGATCATTAACACGTATCCACGTATCAACCCCCTGTGCATTTTACTGTAACACGGAAGATTGGGCAACCAATTGGAAGTGATTTCGAGTTTCCGCTCCTCGGAGTGGGGACTCTTTAACCCCTTTTACACAAACTTTGTACTGAATAGACAATGGAAAGGCTTGCTTGCAAGACTATCCAGCGTCGAAATACGAAACGCG	0	0	4	7	0	0	0	0	0	0	0	10	0	0	0	0	0	0	0	0	0	0	0	0	0	0	0	0	0	0	0	0	0	0	0	0	0	0	0	0	21	0.027	NA	NA	NA	NA	NA	NA
ASV_186	AAGGTTTCCGTAGGTGAACCTGCGGAAGGATCATTAACACCTGATTCATATCCACCTCGAGCAAAAGTGATTGTCACAATTAACTTTATTATTACAATTAAACCATACCCACACCACATGCTGAACTAAACAATTCCGAACAACAGTTCCGAATAACAAACAAACGCAAACAACTCTTAACTATGGATATCTTGGCTTCCGCATCGATGAAGAACGCA	0	0	0	0	0	0	0	0	0	0	0	0	0	21	0	0	0	0	0	0	0	0	0	0	0	0	0	0	0	0	0	0	0	0	0	0	0	0	0	0	21	0.027	NA	NA	NA	NA	NA	NA
ASV_187	AAGGTTTCCGTAGGTGAACCTGCGGAAGGATCATTTCCAAAGCCTGCTGGGCGTCAGCCTGGCTGCACACTGTGAAACCAAACCACATTCCCGTCGCCTGTGCACGGGCCGCCGACACGACGACACTGTCTGTCGGTGGCCGGCGTGCGGGCGGAAAGGGATGCCGCGGGCAACCGTGGCAGCAACGTTGATGCAGGGTACATAAACAAG	0	0	0	0	0	0	0	0	0	0	0	0	0	0	0	0	0	0	0	0	0	0	0	0	0	0	0	0	0	0	0	0	0	0	0	0	0	0	0	0	0	0.000	NA	NA	NA	NA	NA	NA
ASV_188	AAGGTAACCGTAGGTGAACCTGCGGTTGGATCATTAACAAATTCCAAACCTTTGAAGCCGCCAGGTTTCTCTTTTTGAGAAATTTGGTTTGGTTTCTACACCCCTTTGTGAACTGTTTTATTGTCTCTGGTGGGTTAAATATAGACTAAGTTACTTAGCCTATGGGTGCCAACTTAGTTGCTCCCACCCACTGTCATAAACTCTAACAAAATTGTCCAATATTCGTCTGAAAAAAAATGTAAATTTTAAACCAAAA	13	0	0	0	0	0	0	0	0	0	0	0	0	0	0	0	7	0	0	0	0	0	0	0	0	0	0	0	0	0	0	0	0	0	0	0	0	0	0	0	20	0.026	NA	NA	NA	NA	NA	NA
ASV_189	AGGTAACCGTAGGTGAACCTGCGGTTGGATCATTAAAAAATTTAGAGTCATTGCCCAACCAAAAATTGGGCTCTGCTCCTACATTTTGTGAACTGTTTATTGTCTCTTGTGGGCTGCTCCGGACTTGGCAACAATGATGGGCTCCCACAGCATAAACCTAGTAGTAATTATTGCCTTTATTTGTATTTTATTTAATTAAGAACAACTTTTGACAACGG	0	0	0	0	0	20	0	0	0	0	0	0	0	0	0	0	0	0	0	0	0	0	0	0	0	0	0	0	0	0	0	0	0	0	0	0	0	0	0	0	20	0.026	NA	NA	NA	NA	NA	NA
ASV_190	CGGCAGCGTCAGATGTGTATAAGAGACAGCTTGGTCATTTAGAGGAAGTAAAAGTCGTAACAAGGTTTCCGTAGGTGAACCTGCGGAAGGATCATTACAAATTTGGTGTAGTTAATTGCGACTTTTAGTTGTGATTGGCTATAAACTACATTAGCGCTTGCCGTGTTTGACTGTTTTTATGTTGACCCAAAATAGAGAAAACTTTTAACAATGGATCTCTTGGCTCTTGCATCGATGAAGAACGCAGCCTGTCTCTTATACACATCTCCGAGCCCACGAG	0	0	0	0	0	0	0	0	0	0	0	0	0	0	0	0	0	16	0	0	0	0	0	4	0	0	0	0	0	0	0	0	0	0	0	0	0	0	0	0	20	0.026	NA	NA	NA	NA	NA	NA
ASV_191	TCGTCGGCAGCGTCAGATGTGTATAAGAGACAGCTTGGTCATTTAGAGGAAGTAAAAGTCGTAACAAGGTTTCCGTAGGTGAACCTGCGGAAGGATCATTAACTAAATGTGCACATTTTTGTGCTTTAACCTTGTGAATTGGAGGACTTTGGTCTTCTTGATATAAAGCTTAAGAGTCTTAAACTTAAATTAAATTAAAATAACTTTAAACAACGGATCTCTAGGCTCTTGCATCGATGAAGAACGCAGCCTGTCTCTTATACACATCTCCGAGCCCACGAGAC	0	0	0	0	0	0	0	0	3	0	0	0	0	0	0	0	0	0	0	0	0	0	0	0	0	0	0	0	0	0	0	0	0	0	0	0	0	0	16	0	19	0.024	NA	NA	NA	NA	NA	NA
ASV_192	AAGGTTTCCGTAGGTGAACCTGCGGAAGGATCATTACAAATTTAGTGTTGTCTGTCCATGTCTATTTTAGTGTGGACAGTTCAATTACATTAGCGCTTGCTTTGTTTGACTGTTTTAATGTAACAATAGAAAAAGAGAAAACTTTTAACAATGGATCTCTTGGCTCTTGCATCGATGAAGAACGCAGCCTGTCTCTTATACACATCTCCGAGCCCACG	0	0	0	0	0	0	0	0	0	0	0	0	0	0	0	0	0	0	0	0	0	0	0	0	0	0	0	0	0	0	0	0	0	0	0	0	0	0	19	0	19	0.024	NA	NA	NA	NA	NA	NA
ASV_193	AAGGTTTCCGTAGGTGAACCTGCGGAAGGATCATTAACACGAATCCACGTATCAACCCTTCGTGCAATTGTTTCCGTCGCTGGCACGGTCATTGATGCCCTCGTGGCTCATGGTCGGCTGCTGGCCCCTTTACAAACCTTTTTTAAACCCCTTTCAACCTCCTGAACTGAACCTTTCATTTTTTCTGACATTCGACTCCGGTCGAAACACTGAAAAATTACGAAACTAAG	0	0	0	18	0	0	0	0	0	0	0	0	0	0	0	0	0	0	0	0	0	0	0	0	0	0	0	0	0	0	0	0	0	0	0	0	0	0	0	0	18	0.023	NA	NA	NA	NA	NA	NA
ASV_194	AGTAAAAGTCGTAACAAGGTTTCCGTAGGTGAACCTGCGGAAGGATCATTAACACGTATCTACGTTTCAACCCCGTGCACTTCACAACTTACCACTGGTTTACCAGTGGCTGGTCATCGGTTTTGACCATTTTTTACCTCTTCTAACCCAACATTTGAGACTAACTCTCACTTCTCACGAAGTGAACTACGAAATTCCGAACAACTCTTAACAACGGATATCTTGGTTCTCGCA	0	0	0	0	0	18	0	0	0	0	0	0	0	0	0	0	0	0	0	0	0	0	0	0	0	0	0	0	0	0	0	0	0	0	0	0	0	0	0	0	18	0.023	NA	NA	NA	NA	NA	NA
ASV_195	GTCGGCAGCGTCAGATGTGTATAAGAGACAGCTTGGTCATTTAGAGGAAGTAAAAGTCGTAACAAGGTTTCCGTAGGTGAACCTGCGGAAGGATCATTACAAATTTGGTGTAGTTAATTGCGACTTTTAGTTGTGATTGGCTATAAACTACATTAGCGCTTGCCGTGTTTGACTGTTTTTATGTTGACCCAAAATAGAGAAAACTTTTAACAATGGATCTCTTGGCTCTTGCATCGATGAAGAACGCAGCCTGTCTCTTATACACATCTCCGAGCCCACGA	0	0	0	0	0	0	0	0	0	0	0	6	0	0	0	0	0	0	0	0	0	0	0	0	0	0	0	0	0	0	0	0	12	0	0	0	0	0	0	0	18	0.023	NA	NA	NA	NA	NA	NA
ASV_196	AGTCGTAACAAGGTTTCTGTAGGTGAACCTGCAGAAGGATCATTAAAGTTTACTTTTGGTAGGTTGCCTGACGCTCATCGAGCTGAAGGTAATCTACCAAATCATGTACGATGATGAATAGCCTCACGGCGTTATGTTATGCTGTTCACTGAACGCAAAACAATATATTACTATAGAGATGATTTTTATCTAATAAAAACACAACTCTTGACGGTGGATCTCTTGGTT	0	0	0	0	0	0	0	0	0	0	0	0	0	18	0	0	0	0	0	0	0	0	0	0	0	0	0	0	0	0	0	0	0	0	0	0	0	0	0	0	18	0.023	NA	NA	NA	NA	NA	NA
ASV_197	AAGGTTTTCGTAGGTGAACCTGCGTAAGGATCATTAATGTGAATGATCTACCCGAATACGTTTTCGTTATGGTGGGGTATCACTGATGTTGATCTCCAAGGAATCAAATCTGGTGAGCTTTGGGGTGTCCGTTTGCTCAACTCGATGTTGGGGCAAGTGTTCGCCAGACGCTTGTGGACCGAGAGAATGTCATACTAGTTGTGGCATTGCCCTGAACTGATTTGTTTGACTTGAATTCAATGTAATTTCGAAATGCTTAAAGATGAACGATGATAA	0	17	0	0	0	0	0	0	0	0	0	0	0	0	0	0	0	0	0	0	0	0	0	0	0	0	0	0	0	0	0	0	0	0	0	0	0	0	0	0	17	0.022	NA	NA	NA	NA	NA	NA
ASV_198	CGGCAGCGTCAGATGTGTATAAGAGACAGCTTGGTCATTTAGAGGAAGTAAAAGTCGTAACAAGGTTTCCGTAGGTGAACCTGCGGAAGGATCATTAACTAACTGCGCACCTCTGGGTCGCATATACCTTGTGAATTGGAGCGCAAGCTCTTTTGTATACCTTTGAGTCTGAATATAAAGTAAATAAATAACTTTTAACAACGGATCTCTAGGCTCTTGCATCGATGAAGAACGCAGCCTGTCTCTTATACACATCTCCGAGCCCACGAGACCTCTCTAC	0	0	17	0	0	0	0	0	0	0	0	0	0	0	0	0	0	0	0	0	0	0	0	0	0	0	0	0	0	0	0	0	0	0	0	0	0	0	0	0	17	0.022	NA	NA	NA	NA	NA	NA
ASV_199	AGTAAAAGTCGTAACAAGGTTTCCGTAGGTGAACCTGCGGAAGGATCATTAACACGTATCCACGTTCTACCACTGTGCAACACAATTGTACCATCAGTAATGCTGGTGGATTTGGTCCTTGACCATTTTACCTCCTTTTTATACCAAAACCCAAACTTGATACTAACTTTCACTTGCAAAAGTGAATTACGAAATTCCGAACAACTCTTAACAACGGATATCTTGGTTCTCGCA	0	0	7	10	0	0	0	0	0	0	0	0	0	0	0	0	0	0	0	0	0	0	0	0	0	0	0	0	0	0	0	0	0	0	0	0	0	0	0	0	17	0.022	NA	NA	NA	NA	NA	NA
ASV_200	AAGGTTTCCGTAGGTGAACCTGCGGAAGGATCATTACCGAATTCTTTGCAAAAAGAACCCACTGTGAATTGTATTTAGCATGCGAGGTAGACTTAGTCTTTGAACGATCTCTCTTTGATGATGATGATCGGCCTCGCGTGCAACAAGAAATTGTGAATTTTCAACAAACAAACTTTATTTCCAGTGACTACTACTAACTAGCCGACTTCTCTCTCTCTCTCTCTCGAGAAAGAAAGAAAGAAGGAAGCTGGTGAATAGAGAAACTAAACGT	0	0	0	0	0	0	0	0	0	0	0	0	0	0	0	0	0	0	0	0	0	0	0	0	0	0	0	0	17	0	0	0	0	0	0	0	0	0	0	0	17	0.022	NA	NA	NA	NA	NA	NA
ASV_201	AAGGTTTCCGTAGGTGAACCTGCGGAAGGATCATTACCAAATCCACAAAATACCAACCCCAACCATGTGAACTAAAATTTCAACATTTTGCGGTCACAATTTATAAAGCTTCTTCCCTTTGTTGTGGAATTAGTGGTGGCCGCAAAAGTATTTCTTTTCTTCATGCGAAAGCATTGAAGGAAAGAGAAACAAACACCCTTTCTAAACAAAAACCATAAAAATGAACCATTAGATTCGAAACAACCAAAAATAAAGTTATTCGACTTTGTTTTTACAACAAAAAACAAATA	0	0	16	0	0	0	0	0	0	0	0	0	0	0	0	0	0	0	0	0	0	0	0	0	0	0	0	0	0	0	0	0	0	0	0	0	0	0	0	0	16	0.021	NA	NA	NA	NA	NA	NA
ASV_202	AAGGTTTCCGTAGGTGAACCTGCGGAAGGATCATTAACACTTAAACATAACTTTCAACCCGTGCATTTTACCTTACCAGCTCACTTGTAACTCGTTGAGGAGGTCAAACTCCGAGAGATGCAAGCGTGTTGCCGTAGGCGTGTGACGCTGTCATTGAAGATTTCGGTCTTTGATGATGACTACGAACTCGCCCCTGTTTCCGCTTCGGTGGTTACTTGTAATTGAAACTTTTTTAACCCCTTTAACCAAAAACTGACAAGAAATCCTTTCAGGTCGCAAGACTTGGGGTTGAAAAAAACTAA	0	0	0	0	0	0	0	0	16	0	0	0	0	0	0	0	0	0	0	0	0	0	0	0	0	0	0	0	0	0	0	0	0	0	0	0	0	0	0	0	16	0.021	NA	NA	NA	NA	NA	NA
ASV_203	AAGGTTTCCGTAGGTGAACCTGCGGAAGGATCATTAACACGTATCCAACGTTTACACCCCCTGTGCACATGAAATATGTATTACCGCTGCCTTCCGTATCCCGGAGCAGTGACAGATGCTTGCTTTGTTGTCTGCATCGTCTTTCATTTTTTTTTAACGCCTGTGTAATTATAATCCCCAAAGCCGAATAATGTACTACGGCTGTAGCTGTCCCCCGGACGGACGCAGCGTAACTACGAAATTTTACAA	0	0	0	0	0	0	0	0	0	16	0	0	0	0	0	0	0	0	0	0	0	0	0	0	0	0	0	0	0	0	0	0	0	0	0	0	0	0	0	0	16	0.021	NA	NA	NA	NA	NA	NA
ASV_204	AAGGTTTCCGTAGGTGAACCTGCGGAAGGATCATTACCGTAAACTCTTTTATAGAGAATACACTGTGAACTGTATTGACTCATTGAAGTAGATGTGGAGTTTCTCCTCTTCTGGGGGAGAATTGAATTAGTTTCGTGCTATGCTCCACACTTCTCAATCAATAACAACTATATACACTTATTCCAATCTTGTGATTTTCGAATCACATAAACAAAACGAGAG	0	0	0	0	0	0	0	0	0	0	0	0	16	0	0	0	0	0	0	0	0	0	0	0	0	0	0	0	0	0	0	0	0	0	0	0	0	0	0	0	16	0.021	NA	NA	NA	NA	NA	NA
ASV_205	AAGGTTTCCGTAGGTGAACCTGCGGAAGGATCATTAACACAAATCCAAACCTACTCAACCAAGCCACAGTTGCAAGCGCAAGTTTGCACCTAAAACCTAACCAAAAGAAAGCTAACTAAGCTAAACCTAAACCAAATCCTCAACGATGGATATCTAGGTTCCTGCATCGATGAAGAACGCAGCCTGTCTCTTATACACATCTCCGAGCCCACGAGACAT	0	0	0	0	0	0	0	0	0	0	0	0	0	0	0	16	0	0	0	0	0	0	0	0	0	0	0	0	0	0	0	0	0	0	0	0	0	0	0	0	16	0.021	NA	NA	NA	NA	NA	NA
ASV_206	AAGGTTTCCGTAGGTGAACCTGCGGAAGGATCATTAACACGTATCCAAACGTATCAACCCCAAACGTGAATTGTTGAACTGTTACAGCGATGTGACCCTCGCGGTCCTCGCTACCCTTTTTAACCCCATTCTTTTATACAACTTTACTCTGTAAGGTTACTGAACCTTTTGTACGGCACGCCCTAGCGGCTGAGCTCTACAGAAAAAATACGAAACTAAG	0	0	0	0	0	0	0	0	0	0	0	0	0	0	0	16	0	0	0	0	0	0	0	0	0	0	0	0	0	0	0	0	0	0	0	0	0	0	0	0	16	0.021	NA	NA	NA	NA	NA	NA
ASV_207	AAGGTTTCCGTAGGTGAACCTGCGGAAGGATCATTACCTGGCCTCGGGCCGCTCCCGCATGGCGTAATCGCCGTCGGGGGTGCTTAGCCCTTGACTCTCACCTTGACTACGTGTACTTTTGTTGTTTCCTCGGCAGGTCTCCTGCCGCGAGGAACCCTCCATAACCCTTTTGCAGTGGCATCAAACTGAAACAAACCACAATTATTTACAACTTTCAAC	0	0	0	0	0	0	0	0	0	0	0	0	0	0	0	12	0	0	0	0	0	0	4	0	0	0	0	0	0	0	0	0	0	0	0	0	0	0	0	0	16	0.021	NA	NA	NA	NA	NA	NA
ASV_208	AAGGTTTCCGTAGGTGAACCTGCGGAAGGATCATTACCGATCTGTGCGTTGTCGCTCTGCTCGTCAGATGCTTCGACACAACACGGTTTACACCAAAACCACTGCGAACTTTAACATCACGTGTGGGGTAGAGATGCAGTTCTTCATCTCTTTAAACAGTCCGGCGGTCATTGCGGACTCGCCCCACGTTTCGTTTTTTCAAAACACACTTGTACAACAATTCTTCCTGAGATTATTCGAGTGCGTTGGCCGCAAGGCGAACGCGCGCGATAAGCCAAATGA	0	0	0	0	0	0	0	0	0	0	0	0	0	0	0	0	0	0	0	0	0	16	0	0	0	0	0	0	0	0	0	0	0	0	0	0	0	0	0	0	16	0.021	NA	NA	NA	NA	NA	NA
ASV_209	TCGGCAGCGTCAGATGTGTATAAGAGACAGCTTGGTCATTTAGAGGAAGTAAAAGTCGTAACAAGGTTTCCGTAGGTGAACCTGCGGAAGGATCATTACAAATTTAGTGTTGTCTGTCCATGTCTATTTTAGTGTGGACAGTTCAATTACATTAGCGCTTGCTTTGTTTGACTGTTTTAATGTAACAATAGAAAAAGAGAAAACTTTTAACAATGGATCTCTTGGCTCTTGCATCGATGAAGAACGCAGCCTGTCTCTTATACACATCTCCGAGCCCACG	0	0	0	0	0	0	0	0	0	0	0	0	0	0	0	0	0	0	0	0	0	16	0	0	0	0	0	0	0	0	0	0	0	0	0	0	0	0	0	0	16	0.021	NA	NA	NA	NA	NA	NA
ASV_210	TTAGAGGAAGTAAAAGTCGTAACAAGGTTTCCGTAGGTGAACCTGCGGAAGGATCATTACTGCTATATACTCTGTAAGAGTTATACACTGTGAACTGTACGTTGTTGTGAGTTGTGTGCGTGTAAGCGCGCTCCTCTCCATACATACACAATATACATTTTTCCTTATTATCTCTCTCTCGAGAGAAAACAAACAAGAGAACAACTTCTAACGGTGGATCTCTTGGCTCGTGCATCGATGAA	0	0	0	0	0	0	0	0	0	0	0	0	0	0	0	0	0	0	0	0	0	0	0	0	0	0	16	0	0	0	0	0	0	0	0	0	0	0	0	0	16	0.021	NA	NA	NA	NA	NA	NA
ASV_211	AAGGTAACCGTAGGTGAACCTGCGGTTGGATCATTACAAAATGATTGTTTCTATGGATTGATCCCTCTTTCTGAAAGAGGTTGAGCTTTTCATAGGAACACCAACACACACTGTGCAAACTTCTAGTCTTTTGTCGTTTTTTACAGACGACAAACATGATAAACCACTGTTAACTTTTACTTAGCATTATTTCACAAATAAGAAATGATAACAACTTTT	0	0	0	0	15	0	0	0	0	0	0	0	0	0	0	0	0	0	0	0	0	0	0	0	0	0	0	0	0	0	0	0	0	0	0	0	0	0	0	0	15	0.019	NA	NA	NA	NA	NA	NA
ASV_212	ATAAGAGACAGCTTGGTCATTTAGAGGAAGTAAAAGTCGTAACAAGGTTTCCGTAGGTGAACCTGCGGAAGGATCATTAATGATTGACCGAAAGGTCCTAAATCTTAACATCCCTCACCTCTGTGAACCGTTTGACCCCCGGGTCTAACAAAACTATACAAACATCAGTGTAACGAACGTCTTGTTATCTTAACAAAAACAAAACTTTTAACAACGGATCTCTTGGCTCTCGCATCGATGAAGAACGCAGCCTGTCTCTTAT	0	0	0	0	0	0	0	0	0	0	0	0	0	15	0	0	0	0	0	0	0	0	0	0	0	0	0	0	0	0	0	0	0	0	0	0	0	0	0	0	15	0.019	NA	NA	NA	NA	NA	NA
ASV_213	GTATCGTCGGCAGCGTCAGATGTGTATAAGAGACAGCTTGGTCATTTAGAGGAAGTAAAAGTCGTAACAAGGTTTCCGTAGGTGAACCTGCGGAAGGATCATTACAAATCTCATGTTGGATGGGGCTGCTTGCAGTTCCTCTGACCATTTCACGCTTGTTTTGTTTGACAGAGTTATTGTGAACTATAAATATAGACAACTTTTAACAACGGATCTCTAGGCTCTTGCATCGATGAAGAACGCAGCCTGTCTCTTATACACATCTCCGAGCCCACGAGACCTCTCTA	0	0	0	0	0	0	0	0	0	0	0	0	0	0	15	0	0	0	0	0	0	0	0	0	0	0	0	0	0	0	0	0	0	0	0	0	0	0	0	0	15	0.019	NA	NA	NA	NA	NA	NA
ASV_214	AAGGTTTCCGTAGGTGAACCTGCGGAAGGATCATTACCATTTACTCTTATGTATGTGTAATACACTGTGAATCGTTTACTACAGAGCTAAGGTTGGCGCATGGCGGCGCAGAGCCATTGAATACGATCCGGCCTGCCAGGATCTCGCCTTAGTCTCGCTGTAACAACCCGTACACCAGTTATAACTATGTGAACTATTGATTAACTTCAGTAGGGAAATTGAGAAATGAGA	0	0	0	0	0	0	0	0	0	0	0	0	0	0	0	0	0	0	0	0	0	15	0	0	0	0	0	0	0	0	0	0	0	0	0	0	0	0	0	0	15	0.019	NA	NA	NA	NA	NA	NA
ASV_215	AAGGTTTCCGTAGGTGAACCTGCGGAAGGATCATTAACAAATGCGCACCCTTGGGTGCATTAACCTTGTGAACCGGCCGCTATTTATAGCGGTTCTATAAACGTTGAGCCTGAATTCTATGTTTAAAAACAGAAAAAACTTTTAACAACGGATCTCTAGGCTCTTGCATCGATGAAGAACGCAGCCTGTCTCTTATACACATCTCCGAGCCCACGAGAC	0	0	0	0	0	0	0	0	0	0	0	0	0	0	0	0	0	0	0	0	0	0	0	0	0	0	0	0	0	0	0	0	0	0	0	0	15	0	0	0	15	0.019	NA	NA	NA	NA	NA	NA
ASV_216	TATCGTCGGCAGCGTCAGATGTGTATAAGAGACAGCTTGGTCATTTAGAGGAAGTAAAAGTCGTAACAAGGTCTCCGTTGGTGAACCAGCGGAGGGATCATTACTGAGTTTACTCAACACCCTGTGAACATACCTGTTGCTTTGGCAGAAATACTGCCAGTGGATAAACTATTATCAGATTTTTCAGATTTTATGAAATTACAACTTTCAACAACGGATCTCTTGGCTCTGGCATCGATGAAGAACGCAGCCTGTCTCTTATACACATCTCCGAGCCCACGAGACG	0	14	0	0	0	0	0	0	0	0	0	0	0	0	0	0	0	0	0	0	0	0	0	0	0	0	0	0	0	0	0	0	0	0	0	0	0	0	0	0	14	0.018	NA	NA	NA	NA	NA	NA
ASV_217	AAGGTTTCCGTAGGTGAACCTGCGGAAGGATCATTAACAAATGTGCGCCTCTGGGTGCTTTAACCTTGTGAACCGGCCGCCATTTATGGTGGTTCTATAAACGTTGAGCCTGAATTCTATGTTTAAAAACAGAAAAAACTTTTAACAACGGATCTCTAGGCTCTTGCATCGATGAAGAACGCAGCCTGTCTCTTATACACATCTCCGAGCCCACGAGAC	0	0	0	0	14	0	0	0	0	0	0	0	0	0	0	0	0	0	0	0	0	0	0	0	0	0	0	0	0	0	0	0	0	0	0	0	0	0	0	0	14	0.018	NA	NA	NA	NA	NA	NA
ASV_218	AGCGTCAGATGTGTATAAGAGACAGCTTGGTCATTTAGAGGAAGTAAAAGTCGTAACAAGGTTTCCGTAGGTGAACCTGCGGAAGGATCATTACTAAAGTGGTGTTTTACACCAATACACTTGTGAACTGTGTTTTACTTTGGGAGTCTCGGCTCCCGCTTTTATACACTATTATAGTCTTGTGATCATTTTAAATCGTAACAACTTTTAACAATGGATCTCTTGGCTCTTGCATCGATGAAGAACGCAGCCTGTCTCTTATACACATCTCCGAGC	0	0	0	0	0	0	0	0	0	14	0	0	0	0	0	0	0	0	0	0	0	0	0	0	0	0	0	0	0	0	0	0	0	0	0	0	0	0	0	0	14	0.018	NA	NA	NA	NA	NA	NA
ASV_219	AAGGTTTCCGTAGGTGAACCTGCGGAAGGATCATTAAAACGTATCCACGTATCAACCCCCTGTGCATTTTACTGTACCTGGCTGCGCTCCCTTCACAGGGTTCGCAGACTTGTATCCCTTTATTTTTTTAACCCCTTTTAATTACGAAAATTGACTGAAATTCTTTCTATCCTAACGGGTAAAGAACTACGAAATCAAAAACAACTCTTAACAACGGA	0	0	0	0	0	0	0	0	0	0	0	0	0	0	0	14	0	0	0	0	0	0	0	0	0	0	0	0	0	0	0	0	0	0	0	0	0	0	0	0	14	0.018	NA	NA	NA	NA	NA	NA
ASV_220	AAGGTTTCCGTAGGTGAACCTGCGGAAGGATCATTAACACGTATCTACGTTTCAACCCCGTGCACTTCACAACTTACCACTGGTTTACCAGTGGCTGGTCATCGGTTTTGACCATTTTTTACCTCTTCTAACCCAACATTTGAGACTAACTCTCACTTCTCACGAAGTGAACTACGAAATTCCGAACAACTCTTAACAACGGATATCTTGGTTCTCGCA	0	0	0	0	0	0	0	0	0	0	0	0	0	0	0	0	0	0	0	0	0	0	0	0	0	0	0	0	0	0	0	0	0	0	0	0	14	0	0	0	14	0.018	NA	NA	NA	NA	NA	NA
ASV_221	TCGTCGGCAGCGTCAGATGTGTATAAGAGACAGCTTGGTCATTTAGAGGAAGTAAAAGTCGTAACAAGGTTTCCGTAGGTGAACCTGCGGAAGGATCATTAACTAAATACGCACTGTATAGTGCTTTAACCTTGTGAATTGGAGGACTTTGGTCTTCTTGATATAAAGCTTAAGAGTCTTAAACTTAAATTAAATTAAAATAACTTTAAACAACGGATCTCTAGGCTCTTGCATCGATGAAGAACGCAGCCTGTCTCTTATACACATCTCCGAGCCCACGAGA	0	13	0	0	0	0	0	0	0	0	0	0	0	0	0	0	0	0	0	0	0	0	0	0	0	0	0	0	0	0	0	0	0	0	0	0	0	0	0	0	13	0.017	NA	NA	NA	NA	NA	NA
ASV_222	GGCAGCGTCAGATGTGTATAAGAGACAGCTTGGTCATTTAGAGGAAGTAAAAGTCGTAACAAGGTTTCCGTAGGTGAACCTGCGGAAGGATCATTAACTAAAACGCGTCTCTGGGCGCATAAACTTTGTGAATAGGCGGCTCTGGCCGCTGAGATTAACCTTTGAGTCTTAAATGTATAAAATTAATAACTTTTAACAACGGATCTCTAGGTTCTCGCATCGATGAAGAACGCAGCCTGTCTCTTATACACATCTCCGAGCCCACGAGACCGTACTAGA	0	0	0	0	0	0	0	0	13	0	0	0	0	0	0	0	0	0	0	0	0	0	0	0	0	0	0	0	0	0	0	0	0	0	0	0	0	0	0	0	13	0.017	NA	NA	NA	NA	NA	NA
ASV_223	AAGAGACAGCTTGGTCATTTAGAGGAAGTAAAAGTCGTAACAAGGTTTCCGTAGGTGAACCTGCGGAAGGATCATTAGTGATTGCCTTTATAGGCTTATAACTATATCCACTTACACCTGTGAACTGTTCTACTACTTGACGCAAGTCGAGTATTTTTACAAACAATGTGTAATGAACGTCGTTTTATTATAACAAAATAAAACTTTCAACAACGGATCTCTTGGCTCTCGCATCGATGAAGAACGCAGCCTGTCTCTT	0	0	0	0	0	0	0	0	0	0	0	0	0	13	0	0	0	0	0	0	0	0	0	0	0	0	0	0	0	0	0	0	0	0	0	0	0	0	0	0	13	0.017	NA	NA	NA	NA	NA	NA
ASV_224	AAGGTCTCCGTAGGTGAACCTGCGGAGGGATCATTACACAAATTAAAATATGAAGGCTTCGGCTGGATTATTTTTATCACCCTTGTCTTTTGCGCACTTGTTGTTTCCTGGGCGGGTTCGCCCGCCACCAGGACCACACCATAAACCTTTTTTATGCAGTTGCAATCAGCGTCAGTATAACAAATGTAAATCATTTACAACTTTCAACAACGGATCTCT	0	0	0	0	0	0	0	0	0	0	0	0	0	13	0	0	0	0	0	0	0	0	0	0	0	0	0	0	0	0	0	0	0	0	0	0	0	0	0	0	13	0.017	NA	Ascomycota	Dothideomycetes	Pleosporales	Pleosporaceae	NA
ASV_225	AAGGTTTCCGTAGGTGAACCTGCGGAAGGATCATTATTGAATAAACCTGATGTGGTTGCTGCTGGCTCTCTCGAGAGTATGTGCACGCCCGTCATCTTTATATTTCCACCTGTGCACCTTTTGTAGACCCACGAGGCTTTCGAGTCGAATGGGCCTATGTTTTACCATATACCCCAAGTATGTAACTGAATGTATCAATGGGCCTTGTGCCTATAAACATTA	0	0	0	0	0	0	0	0	0	0	0	0	0	13	0	0	0	0	0	0	0	0	0	0	0	0	0	0	0	0	0	0	0	0	0	0	0	0	0	0	13	0.017	NA	Basidiomycota	Agaricomycetes	Agaricales	Strophariaceae	Deconica
ASV_226	GTATCGTCGGCAGCGTCAGATGTGTATAAGAGACAGCTTGGTCATTTAGAGGAAGTAAAAGTCGTAACAAGGTTTCCGTAGGTGAACCTGCGGAAGGATCATTAACAAATACAGAGAGGTCTACTCTCTATAAACCTTGTGAATTACACAAACAATGTTTGTGAGCCATATAGAAATTCTTTAATTAATTAATACAACTTTTAACAATGGATCTCTAGGCTCTTGCATCGATGAAGAACGCAGCCTGTCTCTTATACACATCTCCGAGCCCACGAGACAAGAGGCAA	0	0	0	0	0	0	0	0	0	0	0	0	0	0	0	0	0	0	0	0	0	0	0	0	0	0	0	13	0	0	0	0	0	0	0	0	0	0	0	0	13	0.017	NA	NA	NA	NA	NA	NA
ASV_227	AAGGTTTCCGTAGGTGAACCTGCGGAAGGATCATTACCGAATCTCTTCTCCTCGCGAGAAACCACTGCGAACTATAACAAGCATGCGGGGTAGCCGCGTCTATCGCAAGGGAGGCGTCGCTTTAAACGAGCGATCGGCCCCGCGTGCGACAAAATTTGATTTGTTTTCAACACACAAACTTCATACCAATGCTTTCGGCGCAAGTCGTCGGAAAAAGTACGAAACGTT	0	12	0	0	0	0	0	0	0	0	0	0	0	0	0	0	0	0	0	0	0	0	0	0	0	0	0	0	0	0	0	0	0	0	0	0	0	0	0	0	12	0.015	NA	NA	NA	NA	NA	NA
ASV_228	TCATTTAGAGGAAGTAAAAGTCATAACAAGGTTTCCGTAGGTGAACCTGCGGAAGGATCATTAATGATGCCCTCGAAGTCTTTGGACTGGTAGGGTTTGTGTCGGTCTCTTCGGAGTCGACCTTATCTCACACACCGTGAACTGTGGCTTCGGCCATTTACACAAACTGTTAGTAATGAATGTAATATCATAACAAACATAAAACTTTTAACAACGGATCTCTTGGCTCTCGCATCGATGAAGAAC	0	0	0	0	0	0	0	0	0	12	0	0	0	0	0	0	0	0	0	0	0	0	0	0	0	0	0	0	0	0	0	0	0	0	0	0	0	0	0	0	12	0.015	NA	Basidiomycota	Tremellomycetes	Tremellales	Bulleribasidiaceae	Vishniacozyma
ASV_229	GTATAAGAGACAGCTTGGTCATTTAGAGGAAGTAAAAGTCGTAACAAGGTTTCCGTAGGTGAACCTGCGGAAGGATCATTACAAATTTGCTGGTTGGGATTGCCCAATCGTAAGCCCACTCCTGAAAGGGAGATGGATGCGTACAATGCAGTTGTGCGCAAATAGACGTTAAATCATGACTTTTGAAAAAGAAAATAAACAAAACTTTTAACAATGGATCTCTTGGCTCTTGCATCGATGAAGAACGCAGCCTGTCTCTTATAC	0	0	0	0	0	0	0	0	0	0	0	0	0	0	0	12	0	0	0	0	0	0	0	0	0	0	0	0	0	0	0	0	0	0	0	0	0	0	0	0	12	0.015	NA	NA	NA	NA	NA	NA
ASV_230	ATTTAGAGGAAGTAAAAGTCGTAACAAGGTTTCCGTAGGTGAACCTGCGGAAGGATCATTAACACCTGATTCATATCCACCTCGAGCAAAAGTGATTGTCACAATTTCTTTATAATACTTAAACCACACCCACATCACATGCTGAACTAAACAAAAAAGGAAGTGTCGTAATGGCAGTTCCGAATAACAAACAAACGCAAACAACTCTTAACTATGGATATCTTGGCTTCCGCATCGATGAAGA	0	0	0	0	0	0	0	0	0	0	0	0	0	0	0	0	0	0	0	12	0	0	0	0	0	0	0	0	0	0	0	0	0	0	0	0	0	0	0	0	12	0.015	NA	NA	NA	NA	NA	NA
ASV_231	TATCGTCGGCAGCGTCAGATGTGTATAAGAGACAGCTTGGTCATTTAGAGGAAGTAAAAGTCGTAACAAGGTCTCCGTTGGTGAACCAGCGGAGGGATCATTACTGAGTTTACTCAACACCCTGTGAACATACCTGTTGCTTTGGCAGAAATACTGCCAGTGGATAAACTATTATCAGATTTTTCAGATTTTATGAAATTACAACTTTCAACAACGGATCTCTTGGCTCTGGCATCGATGAAGAACGCAGCCTGTCTCTTATACACATCTCCGAGCCCACGAGACC	0	0	0	0	0	0	0	0	0	0	0	0	0	0	0	0	0	0	0	0	0	0	0	12	0	0	0	0	0	0	0	0	0	0	0	0	0	0	0	0	12	0.015	NA	NA	NA	NA	NA	NA
ASV_232	CGGCAGCGTCAGATGTGTATAAGAGACAGCTTGGTCATTTAGAGGAAGTAAAAGTCGTAACAAGGTTTCCGTAGGTGAACCTGCGGAAGGATCATTAACTAAGAGCGTCTTTTGACGCGCAAAACTTGTGAATAGGCAGCTTGCTGCTGATATAGCCTTTGAGACTGAAATGTGTAAAGAAACAACTTTTAACAACGGATCTCTAGGCTCTCGCATCGATGAAGAACGCAGCCTGTCTCTTATACACATCTCCGAGCCCACGAGACCTCTCTACATCTCG	0	0	11	0	0	0	0	0	0	0	0	0	0	0	0	0	0	0	0	0	0	0	0	0	0	0	0	0	0	0	0	0	0	0	0	0	0	0	0	0	11	0.014	NA	NA	NA	NA	NA	NA
ASV_233	TCATTTAGAGGAAGTAAAAGTCGTAACAAGGTTTCCGTAGGTGAACCTGCGGAAGGATCATTAACAATAATTAGGTAGTTTATTCTACCTGTTCTTAGGAACAAAACACTGTGAACCTGTAATGTCTTCTGCGCTATGCGCAGAGACTCTTAATTAAACACTTGAATAAATTTTTGAGCAAGAGTAACCTAATTAAATAGACAACTTTTAACAATGGATCTCTTGGTTCTCGCATCGATGAAGAAC	0	0	11	0	0	0	0	0	0	0	0	0	0	0	0	0	0	0	0	0	0	0	0	0	0	0	0	0	0	0	0	0	0	0	0	0	0	0	0	0	11	0.014	NA	NA	NA	NA	NA	NA
ASV_234	GGCAGCGTCAGATGTGTATAAGAGACAGCTTGGTCATTTAGAGGAAGTAAAAGTCGTAACAAGGTTCCCGTAGGTGAACCTGCGGAAGGATCATTACAAATCTTTTGTTGGATGGGACTGCTTGCGGCTCCTCTGACCATTTCACGCTTGTTTTGTTTGACAGAGTTATTGTGAACTATAAATATAGACAACTTTTAACAACGGATCTCTAGGCTCTTGCATCGATGAAGAACGCAGCCTGTCTCTTATACACATCTCCGAGCCCACGAGACCAGAGAG	0	0	0	11	0	0	0	0	0	0	0	0	0	0	0	0	0	0	0	0	0	0	0	0	0	0	0	0	0	0	0	0	0	0	0	0	0	0	0	0	11	0.014	NA	NA	NA	NA	NA	NA
ASV_235	AGGTTTCCGTAGGTGAACCTGCGGAAGGATCATTAACACTTAAACATAACTTTCAACCCGTGCATTTTACCTTACCAGCTCACTTGTAACTCGTTGAGGAGGTCAAACTCCGAGAGATGCAAGCGTGTTGCCGTAGGCGTGTGACGCTGTCATTGAAGATTTCGGTCTTTGATGATGACTACGAACTCGCCCCTGTTTCCACTTCGGTGGTTACTTGTAATTGAAACTTTTTTAACCCCTTTAACCAAAAACTGACAAGAAATCCTTTCAGGTCGCAAGACTTGGGGTTGAAAAAAACTAA	0	0	0	0	0	0	0	0	0	0	0	0	0	0	0	0	0	0	0	0	0	0	0	11	0	0	0	0	0	0	0	0	0	0	0	0	0	0	0	0	11	0.014	NA	NA	NA	NA	NA	NA
ASV_236	ATTTAGAGGAAGTAAAAGTCGTAACAAGGTTTCCGTAGGTGAACCTGCGGAAGGATCATTACTGCTATATACTCTGTAAGAGTTATACACTGTGAACTGTACGTTGTTGTGAGTTGTGCGTGTAAGCGCGCTCCTCTCCATACATACACAATATACATTTTTCCTTATTGTCTCTCTCTCGAGAGAAAACAAACAAGAGAACAACTTCTAACGGTGGATCTCTTGGCTCGTGCATCGATGAAGA	0	0	0	0	0	0	0	0	0	0	0	0	0	0	0	0	0	0	0	0	0	0	0	0	0	0	0	0	11	0	0	0	0	0	0	0	0	0	0	0	11	0.014	NA	NA	NA	NA	NA	NA
ASV_237	ACACTGCATATCGTCGGCAGCGTCAGATGTGTATAAGAGACAGCTTGGTCATTTAGAGGAAGTAAAAGTCGTAACAAGGTTTCCGTAGGTGAACCTGCGGAAGGATCATTAACATATAATATATAAACCTTTGTGAATTGTTGGGCGCGAAAGTGGCCTGATTTCTTAACATATCAGTCTAAATATCCAAAATATAATTATTTTTAACAACGGATCTCTAGGCTCTTGCATCGATGAAGAACGCAGCCTGTCTCTTATACACATCTCCGAGCCCACGAGACTCCTGAGCATCTC	0	0	0	0	0	0	0	0	0	0	0	0	0	0	0	0	0	0	0	0	0	0	0	0	0	0	0	0	0	0	0	0	0	0	0	0	0	0	11	0	11	0.014	NA	NA	NA	NA	NA	NA
ASV_238	TATAAGAGACAGCTTGGTCATTTAGAGGAAGTAAAAGTTGTAACAAGGTTTCCGTAGGTGAACCTGCGGAAGGATCATTAACAAATCCTGCTGCAGTGCCGCAAGGTGCTGTAGTATATTAACTCGGCCTGTGTCGCAAGATGCAGGCTGATAAATTAATGTGTGTAATGTTGACAATGTGTGTGTAATTAAATAGTAGACAACTTTTAACAATGGATCTCTAGGCTCTTGCATCGATGAAGAACGCAGCCTGTCTCTTATAC	0	0	0	0	0	0	0	0	0	0	0	0	0	0	0	10	0	0	0	0	0	0	0	0	0	0	0	0	0	0	0	0	0	0	0	0	0	0	0	0	10	0.013	NA	NA	NA	NA	NA	NA
ASV_239	AAGGTAACCGTAGGTGAACCTGCGGTTGGATCATTACAAAATGATTGCTTTTACTGCCTGATCCCTGCATCTTTCGAGAAGTAGGTTGAGCTAGTAGTAAAGCACCAACACACTCTGTGCACTATTGATAGTATTTTCGGTTCATTTTGAACCGAGCATTGATAAACCACTGTTTTAATTTAAACCTGAATTTTTTAAATATAATTTAAAAACAACTTT	0	0	0	0	0	0	0	0	0	0	0	0	0	0	0	0	0	0	0	10	0	0	0	0	0	0	0	0	0	0	0	0	0	0	0	0	0	0	0	0	10	0.013	NA	NA	NA	NA	NA	NA
ASV_240	AAGGTTTCCGTAGGTGAACCTGCGGAAGGATCATTAACATGAAACCCACGTTTCAAACCAATCTGTGAACTGTTTATCTCCCCGGATCTGGCTGGTTGTAGTGAGCTTCGTCTGTTGGGCGGATCATTCGTTGATCTTCTCCGTTATCGTTGCTTGCGTTTGGCTTCACGGCTGAGCAGCAGTCTTGGGTCCTTTTTATAAACTTTTTAACCCCTTGAATTAAATCTTGTCTGAACCTTTTTTACAGTTAGTTCACGCTAACTCTAAGAAATTTATTACGAAACTAAAG	0	0	0	0	0	0	0	0	0	0	0	0	0	0	0	0	0	0	0	0	0	0	10	0	0	0	0	0	0	0	0	0	0	0	0	0	0	0	0	0	10	0.013	NA	NA	NA	NA	NA	NA
ASV_241	AGGTTTCCGTAGGTGAACCTGCGGAAGGATCATTAACACGTATCCACGTATCAAAACCCCTCTGTGAACACTAACCAAAGATTGAGTACTGTGTAGTCGTGAACCCCTTCCTGCTATGAGCTCCAATGAAGAATGAGACTTCGGTTTCAGAGCTCGGGTTGGTGGTAAACGGTGGCATACCCCAAAATACTTGATCGCCCTTCTTTGATCTTCGTTAAAAACTACCCTTTTTAAACCCCATGTACTATCATGTACTGAACCACTTTCTTATTGCTTGCTGTCAAAAGCGTGGCAAAAGAATTGATATACGAAACTTAAG	0	0	0	0	0	0	0	0	0	0	0	0	0	0	0	0	0	0	0	0	0	0	0	0	0	0	0	0	0	0	0	0	0	0	0	0	0	0	0	0	0	0.000	NA	NA	NA	NA	NA	NA
ASV_242	AAGGTTTTCGTAGGTGAACCTGCGTAAGGATCATTAATGTTTAAAATCATTCTTGATTACGTTGTTTGTCTCTTGTGACTAATTATTTAATTGTCAAGCAAGCCCTCGATGACTGCTCTCTGTACAGCTCGAGGCGGCAGTGTTATCATACAATGCTGCGACAATGAATGACAGTGGTAGTGGCTGTCGCTAAAAGTTCATTTTGGAACAAGGCGTGACTTGAGGTTCTTGTTTGTCCCACCTAAAAACTGGGAGTTGTTGCTACTTGCCTGGCAGCTTCGAGAAGCAATGTCGTGTTCGCACACTGGTTCACGACGCCTCAAATTGTTTTGTTTTTAACAACTCTATTCATGTTTATAACAAATTTAATAATTTTTACAAATGAAATTTGATCA	0	0	9	0	0	0	0	0	0	0	0	0	0	0	0	0	0	0	0	0	0	0	0	0	0	0	0	0	0	0	0	0	0	0	0	0	0	0	0	0	9	0.012	NA	NA	NA	NA	NA	NA
ASV_243	AAGGTTTCCGTAGGTGAACCTGCGGAAGGATCATTAACACGTATCCACGTATAAACCAAACGCGAACTTCGTCTGCATAACCGCAGCTTGAAAAAGGCAAGTCAGAACTAATGGTGGCCAGCTGCAAAGCTGGACAGTTCTGCGCTTACCGTTATTTTTCAACTGCATTATGGTTGTGCTTTTTGTTTCCATCATTGCAAACTTTTAAACTAAACCCCAAGAATTTATTTTTGTCTAAATCGTATTTTCCGCAGCCTCGCAAGAGACATGGAAAAACTTACGAAACGCTG	0	0	0	9	0	0	0	0	0	0	0	0	0	0	0	0	0	0	0	0	0	0	0	0	0	0	0	0	0	0	0	0	0	0	0	0	0	0	0	0	9	0.012	NA	NA	NA	NA	NA	NA
ASV_244	GATGTGTATAAGAGACAGCTTGGTCATTTAGAGGAAGTAAAAGTCGTAACAAGGTTTCCGTAGGTGAACCTGCGGAAGGATCATTATCAATGATATCCATCATACACTGTGAACTGATTGAACTGACTTCGGGTCCGAATTTCGGGCCCGACTTTAAAACACCAAAACTTATACTTTTTACAGATACACGTAAAATACATACAACTTTTAGCAACGGATCTCTAGGTTCTCGCATCGATGAAGAACGCAGCCTGTCTCTTATACACATC	0	0	0	0	0	0	0	0	0	0	0	0	9	0	0	0	0	0	0	0	0	0	0	0	0	0	0	0	0	0	0	0	0	0	0	0	0	0	0	0	9	0.012	NA	NA	NA	NA	NA	NA
ASV_245	ACACACTGCATATCGTCGGCAGCGTCAGATGTGTATAAGAGACAGCTTGGTCATTTAGAGGAAGTAAAAGTCGTAACAAGGTATCCGTAGGTGAACCTGCGGATGGATCATTAACAAATCATCTATCTGGAAACAGATACACATTAGCGCTTGTAGTGTTTGACAGAGTAACAGTATAACGATAACAGTAGACAACTTTTAACAATGGATCTCTTGGCTCTTGCATCGATGAAGAACGCAGCCTGTCTCTTATACACATCTCCGAGCCCACGAGACGAGATTCCATCTCGTATGCC	0	0	0	0	0	0	0	0	0	0	0	0	0	0	0	0	0	0	0	9	0	0	0	0	0	0	0	0	0	0	0	0	0	0	0	0	0	0	0	0	9	0.012	NA	NA	NA	NA	NA	NA
ASV_246	GATGTGTATAAGAGACAGCTTGGTCATTTAGAGGAAGTAAAAGTCGTAACAAGGTTTCCGTAGGTGAACCTGCGGAAGGATCATTATCAATGATATCCATCATACACTGTGAACTGATTGAACTGACTTCGGGTCCGAATTTCGGGCCCGACTTTAAAACCCCAAAACTTATACTTTTTACAGATACACGTAAAATACATACAACTTTTAGCAACGGATCTCTAGGTTCTCGCATCGATGAAGAACGCAGCCTGTCTCTTATACACATC	0	0	0	8	0	0	0	0	0	0	0	0	0	0	0	0	0	0	0	0	0	0	0	0	0	0	0	0	0	0	0	0	0	0	0	0	0	0	0	0	8	0.010	NA	NA	NA	NA	NA	NA
ASV_247	AAGGTTTCCGTAGGTGAACCTGCGGAAGGATCATTACCAAATCCAATTCATTGTTTCCATCCGAGTCTCCCAACGGGGACGACGAGGAAATAAACCTTTGTGTGAACTTTAATGATGTATAGTAGGTTGGGGGATTCAGTCGTCAAACAACTGCTTCCCCCAACAGCACATTATAAACCACTTTTTATGAACATTTTAAACAAAACCTTTTTTTAAGATTTCGATTCCTTTTACAGGAAAAGAAGTTTTTAAAATTTTAAAAAAAGAGA	0	0	0	0	8	0	0	0	0	0	0	0	0	0	0	0	0	0	0	0	0	0	0	0	0	0	0	0	0	0	0	0	0	0	0	0	0	0	0	0	8	0.010	NA	NA	NA	NA	NA	NA
ASV_248	AAGGTTTCCGTAGGTGAACCTGCGGAAGGATCATTACCATATCCAAAAAAACTTTATAAACCCACCGTGTGAACTGAATGACTGTATTGTGGGAGGAAGAAATGGCGCAACAGCGATATCTTTGATGTTGACGTTGCGTTTCCTCCCACCAGTATTTTTTACTGTACAATTTCAATTTTTTAAACCCCAACCTCAACCCAACGCATCTGAATGAAAGCCTTTGGTAGAGATCCTTTTTGGATGTCGACCAAGGACGACAAAAACATGAAACGAGA	0	0	0	0	0	0	0	0	0	8	0	0	0	0	0	0	0	0	0	0	0	0	0	0	0	0	0	0	0	0	0	0	0	0	0	0	0	0	0	0	8	0.010	NA	NA	NA	NA	NA	NA
ASV_249	AGGTTTCCGTAGGTGAACCTGCGGAAGGATCATTAACACGTATCCACGTATCAACCCCCTGAGCATTTTACTGTAACACCAAAGTTTAGCAGAAGATTCTTCGGAATCGGTTGCTGGACAGCGGTGACTTCTCGGTAATTTTTCTTCGGAAAGATTGCTTTTTAACCCCTTTTATAAAACTTGTACTGAATAGACTAACGAAGAACCGCTTGCGGATCTTCTATAGTCGAAATACGAAACGCG	0	0	0	0	0	0	0	0	0	0	0	0	0	0	8	0	0	0	0	0	0	0	0	0	0	0	0	0	0	0	0	0	0	0	0	0	0	0	0	0	8	0.010	NA	NA	NA	NA	NA	NA
ASV_250	TCGTCGGCAGCGTCAGATGTGTATAAGAGACAGCTTGGTCATTTAGAGGAAGTAAAAGTCGTAACAAGGTTTCCGTAGGTGAACCTGCGGAAGGATCATTAACAAATGTGCGCCTCTGGGTGCTTTAACCTTGTGAACCGGCCGCCATTTATGGCGGTTCTATAAACGTTGAGCCTGAATTCTATGTTTAAAAACAGA	0	0	0	0	0	0	0	0	0	0	0	0	0	0	8	0	0	0	0	0	0	0	0	0	0	0	0	0	0	0	0	0	0	0	0	0	0	0	0	0	8	0.010	NA	NA	NA	NA	NA	NA
ASV_251	GTGTATAAGAGACAGCTTGGTCATTTAGAGGAAGTAAAAGTCGTAACAAGGTTTCCGTAGGTGAACCTGCGGAAGGATCATTATTGGATCTACCACACTATGTATGTGAACTGTCTAGGGTCTATTATTGTAAAATAAAAGCTCTATTGAAACCCTTTTTTAACATAGACCATTTGATTGAACTTGTAAAATAGTAAAATACAACTTTTAGCAACGGATCTCTTGGTTCTCGCATCGATGAAGAACGCAGCCTGTCTCTTATACAC	0	0	0	0	0	0	0	0	0	0	0	0	0	0	0	0	0	0	0	2	0	0	0	0	0	0	0	6	0	0	0	0	0	0	0	0	0	0	0	0	8	0.010	NA	NA	NA	NA	NA	NA
ASV_252	AAGGTTTCCGTAGGTGAACCTGCGGAAGGATCATTAACACGTACCCACGTATATCAACCCCCTGTGCATTTTGACTTTACTCTGGCGTTGTCAGCCCCTGCCTTGAATAATTAGCCAGGCTCCAGCTTGTAAGTTGAGCTCTTTATAAAGATTCGTTTTTGTAAAGAGTGATCCCACGCTCTTGAATGGTTGACTCAAGCTTGTATTACCCCCCTTATAACCCCTTTAACCTATAATTGTCCTCAAACTTTGTGGTCTCTGCTTCCTGTTAGGTTAGCTCTCGTTTGCGTCTGCAGTGTAAGTAAGCCACAATACCAAAATACGAAACATA	0	0	0	0	0	0	0	0	0	0	0	0	0	0	0	0	0	0	0	0	0	0	0	0	8	0	0	0	0	0	0	0	0	0	0	0	0	0	0	0	8	0.010	NA	NA	NA	NA	NA	NA
ASV_253	TGTGTATAAGAGACAGCTTGGTCATTTAGAGGAAGTAAAAGTCGTAACAAGGTTACCGTAGGTGAACCTGCGGTAGGATCATTAGCAATGATGTATTCAAACCATGTATGTGCACTGTAATCTGACGATGGCGTCGAGAGACGTCAGCAGTAAAACGCCTTGAAACTCCAAGTAAAATGTGTATGAATGAGAATTCAAAAACAACTTTTAGCAACGGATCTCTTGGCTCTCGCATCGATGAAGAACGCAGCCTGTCTCTTATACACAT	0	0	0	0	0	0	0	0	0	0	0	0	0	0	0	0	0	0	0	0	0	0	0	0	0	0	8	0	0	0	0	0	0	0	0	0	0	0	0	0	8	0.010	NA	NA	NA	NA	NA	NA
ASV_254	GATGTGTATAAGAGACAGCTTGGTCATTTAGAGGAAGTAAAAGTTGTAACAAGGTTTCCGTAGGTGAACCTGCGGAAGGATCATTAACAAATCCTGCTGTGGTGCCGCGAGGTGCTGCAGTATATTAATTCGGTCTGTGTCGCGAGATGCAGGCTGAGAAATAAATGTGTATGTAGACTATGTGTGTGACGAAATAGTAGACAACTTTTAACAATGGATCTCTAGGCTCTTGCATCGATGAAGAACGCAGCCTGTCTCTTATACACATC	0	0	0	0	0	0	0	0	0	0	0	0	0	0	0	0	0	0	0	0	0	0	0	0	0	0	0	8	0	0	0	0	0	0	0	0	0	0	0	0	8	0.010	NA	NA	NA	NA	NA	NA
ASV_255	AGCGTCAGATGTGTATAAGAGACAGCTTGGTCATTTAGAGGAAGTAAAAGTCGTAACAAGGTTTCCGTAGGTGAACCTGCGGAAGGATCATTAGTGAACGCCCTCACGGGCTTATAACTATTCCAAACCTCTGTGAACCGTGCCCTTCGGGGCTATTTTACAAACATGGTGTAATGAACGTCATATATCATAACAAAACAAAACTTTCAACAACGGATCTCTTGGCTCTCGCATCGATGAAGAACGCAGCCTGTCTCTTATACACATCTCCGAGCC	0	0	0	0	0	0	0	0	0	0	0	0	0	0	0	0	0	0	0	0	0	0	0	0	0	0	0	0	0	0	0	0	0	0	0	0	8	0	0	0	8	0.010	NA	NA	NA	NA	NA	NA
ASV_256	AAGGTTTCCGTAGGTGAACCTGCGGAAGGATCATTAAAACGTATCCACGTATCAACCCCCTGTGCATTTTACTGTACCTGGCTGCGCTCCCTTCACAGGGTTCGCAGACTTGTATCCCTTTATTTTTTTAACCCCTTTTAATTACGAAAATTGACTGAAATTCTTTCTATCCTAACGGGTAAAGAACTACGAAATCAAAAACAACTCTTAACAACGGAT	7	0	0	0	0	0	0	0	0	0	0	0	0	0	0	0	0	0	0	0	0	0	0	0	0	0	0	0	0	0	0	0	0	0	0	0	0	0	0	0	7	0.009	NA	NA	NA	NA	NA	NA
ASV_257	AAGGTTTCCGTAGGTGAACCTGCGGAAGGATCATTACCGAAATTGTCTTTATGACAACCACTGTGAATCGTATACAACCAGTGCAGGGTAGCTTTTTAGAATTAAACGGATCTGTCGGGTCCGGCCCTGCGCTTCGTGTGTTTTCTATACTACTGTATTTCCATTTAACTTCGACGACTTCGGTTGTAGAAGTGTGCCTAAAACGTGACAACTTCTAAC	0	0	0	0	0	0	7	0	0	0	0	0	0	0	0	0	0	0	0	0	0	0	0	0	0	0	0	0	0	0	0	0	0	0	0	0	0	0	0	0	7	0.009	NA	NA	NA	NA	NA	NA
ASV_258	AAAAGTCGTAACAAGGTAACCGTAGGTGAACCTGCGGTTGGATCATTACTGATTAACTGAACCACAAGTCGATACCGAAAGGAATCCTTGTGGGGAAGATTTCACACCTGTGCATAACAATGTTTTTGGGTCATTCCCTTTGGTTTGGCCCGACATATTAAAAACTAATAAATCAATCTGATATACTATGAAAATAGAAACAACTTTTGACAACGGATCTCTTGGCTCTCGC	0	0	0	0	0	0	0	0	0	0	0	0	0	0	0	0	0	0	0	7	0	0	0	0	0	0	0	0	0	0	0	0	0	0	0	0	0	0	0	0	7	0.009	NA	NA	NA	NA	NA	NA
ASV_259	AAGGTCTCCGTAGGTGAACCTGCGGAGGGATCATTACAAGTGACCCCGGTCTTACCACCGGGATGTTCATAACCCTTTGTTGTCCGACTCTGTTGCCTCCGGGGCGACCCTGCCTTCGGGCGGGGGCTCCGGGTGGACACTTCAAACTCTTGCGTAACTTTGCAGTCTGAGTAAACTTAATTAATAAATTAAAACTTTTAACAACGGATCTCTTGGTTC	0	0	0	0	0	0	0	0	0	0	0	0	0	0	0	0	0	0	0	0	0	0	0	0	0	0	0	0	0	0	0	0	7	0	0	0	0	0	0	0	7	0.009	NA	Basidiomycota	Agaricomycetes	Thelephorales	Thelephoraceae	Pseudotomentella
ASV_260	AAGGTCTCCGTTGGTGAACCAGCGGAGGGATCATTACCGAGTTTACAACTCCCAAACCCCTGTGAACATACCTTAATGTTGCCTCGGCGGATCAGCCCGCTCCCCGTAAAACGGGACGGCCCGCCAGAGGACCCAAACTCTAATGTTTCTTATTGTAACTTCTGAGTAAAACAAACAAATAAATCAAAACTTTCAACAACGGATCTCTTGGTTCTGGCA	0	0	0	0	0	0	0	0	0	0	0	0	0	0	0	0	0	0	0	0	0	0	0	0	0	0	0	0	0	0	0	0	7	0	0	0	0	0	0	0	7	0.009	NA	Ascomycota	NA	NA	NA	NA
ASV_261	AAGGTAACCGTAGGTGAACCTGCGGTTGGATCATTAAAAAATGAATAGAATCACTAGTCCAAAAGACGGTGACTTCTTGACATTATGTGAACTGTAATTGTCTCTGGTGGGTTAAAACGGGATTTATCTCGGGTCACCCTAGAGGTGACACCCCACTGTAAACTTGAACTTTAGTGTATCATTTGTCTTTAAAAAAAGTTATTAATTTTAAACAACTTT	0	0	0	0	0	0	0	0	0	0	0	0	0	0	0	0	0	0	0	0	0	0	0	0	0	0	0	0	0	0	0	0	0	7	0	0	0	0	0	0	7	0.009	NA	NA	NA	NA	NA	NA
ASV_262	CACTGCATTTCGTCGGCAGCGTCAGATGTGTATAAGAGACAGCTTGGTCATTTAGAGGAAGTAAAAGTCGTAACAAGGTTTCCGTAGGTGAACCTGCGGAAGGATCATTAACAAATACAGAGAGGTCTACTCTCTATAAACCTTGTGAATTACACAAACAATGTTTGTGAGCCATATAGAAATTCTTTAATTAATTAATACAACTTTTAACAATGGATCTCTAGGCTCTTGCATCGATGAAGAACGCAGCCTGTCTCTTATACACATCTCCGAGCCCACGAGACCGAGGCTG	0	0	0	0	0	0	0	0	0	0	0	0	0	0	0	0	0	0	0	0	0	0	0	0	0	0	0	0	0	0	0	0	0	0	0	0	0	0	0	0	0	0.000	NA	NA	NA	NA	NA	NA
ASV_263	AAGGTTTCCGTAGGTGAACCTGCGGAAGGATCATTAACACGTATCCAAACGTATCAACCCCAAACGAGAATATGTTGTTGTACACGTGGTGGACCTCCCTAAAAAAGAGGTCTGCTGCACACCAATATTAAACCCCTTAAATAAAACTTCAAACTTTCAGCAGCTCTAAGCTGTGACAAAGTTACTGAACCTTTCTACTGCTGCACTCAGCTTCCTCAAAGGAACTGACGAGCTACAGGGAAAAAAATACGAAACTAAG	6	0	0	0	0	0	0	0	0	0	0	0	0	0	0	0	0	0	0	0	0	0	0	0	0	0	0	0	0	0	0	0	0	0	0	0	0	0	0	0	6	0.008	NA	NA	NA	NA	NA	NA
ASV_264	AAGGTTTCCGTAGGTGAACCTGCGGAAGGATCATTACCGAATTCTTTGCAAAAAGAACCCACTGTGAATTGTATTTAGCATGCGAGGTAGACTTAGTCTTTGAACGATCTCTCTTTGATGATGATGATCGGCCTCGCGTGCAACAAGAAATTGTGAATTTTCAACAAACAAACTTTATTTCCAGTGACTACTACTAACTAGCCGACTTCTCTCTCTCTCGAGAAAGAAAGAAGGAAGCTGGTGAATAGAGAAACTAAACGT	0	0	0	0	0	0	0	6	0	0	0	0	0	0	0	0	0	0	0	0	0	0	0	0	0	0	0	0	0	0	0	0	0	0	0	0	0	0	0	0	6	0.008	NA	NA	NA	NA	NA	NA
ASV_265	AAGGTAACCGTAGGTGAACCTGCGGTTGGATCATTATAAAATCGAGTGTCTGGCCCAAAAGGCCGGACGTCTCTAATCTTTTGCCAACTGTTTTGTGTCTCTTGTGGGTTTGCGCCCACAGCGTTCCGACCTAGTAGTAGTAACTCGTGCCTCTATTTGTTGCGTATTAATTTATACAACTTTTGACAACGGATCTCTAGGCTCTCGCATCGATGAAGA	0	0	0	0	0	0	0	0	0	6	0	0	0	0	0	0	0	0	0	0	0	0	0	0	0	0	0	0	0	0	0	0	0	0	0	0	0	0	0	0	6	0.008	NA	NA	NA	NA	NA	NA
ASV_266	GTGTATAAGAGACAGCTTGGTCATTTAGAGGAAGTAAAAGTTGTAACAAGGTTTCCGTAGGTGAACCTGCGGAAGGATCATTAACAAATCCAATAATTGTTGATAGCAATATCATCAAATATTAAACCGCTGGCCCGTTAGGGCTAGTTGGATATATATGCGTGTTATGTTGACAGTGTGTGTGACTTTTAAAATTATTGACAACTTTTAACAATGGATCTCTAGGCTCTTGCATCGATGAAGAACGCAGCCTGTCTCTTATACAC	0	0	0	0	0	0	0	0	0	0	0	0	6	0	0	0	0	0	0	0	0	0	0	0	0	0	0	0	0	0	0	0	0	0	0	0	0	0	0	0	6	0.008	NA	NA	NA	NA	NA	NA
ASV_267	AGGTTTCCGTAGGTGAACCTGCGGAAGGATCATTACCGAATCTCTCTTCATTGAGAAACCACTGCGAACTGTTACTAGCATGTGGGGTAACCTTGACAGGTTTTAAAGCGAGCACTTGCGCTCGCGCCCCACGTGCGACACTTTAAAATGTTTTTTCAACACACAAATTTCATACCAGTGTCTTCTAGCTGCCTCGTGCAGTTGGAACTATGTCAAACCTAT	0	0	0	0	0	0	0	0	0	0	0	0	6	0	0	0	0	0	0	0	0	0	0	0	0	0	0	0	0	0	0	0	0	0	0	0	0	0	0	0	6	0.008	NA	NA	NA	NA	NA	NA
ASV_268	AAGGTTTCCGTAGGTGAACCTGCGGAAGGATCATTATCACGTGTTCAACGTACCCACCCCTCTGTGCACTGTACTTAGCTACTGTTCGTTGGTCGAGCAGTGGTACTTGAGTGACAGTTTTTTTCCTTTGTTTTTTTGAAGAAAAAAACAAGGTTTTTAACCCCTTATTTTTTATACTAACGTACTATTTCTATTCGAAAGAATAAAAATATCATACGAAACTTCG	0	0	0	0	0	0	0	0	0	0	0	0	0	0	6	0	0	0	0	0	0	0	0	0	0	0	0	0	0	0	0	0	0	0	0	0	0	0	0	0	6	0.008	NA	NA	NA	NA	NA	NA
ASV_269	TATCGTCGGCAGCGTCAGATGTGTATAAGAGACAGCTTGGTCATTTAGAGGAAGTAAAAGTCGTAACAAGGTCTCCGTTGGTGAACCAGCGGAGGGATCATTACTGAGTTTACTCAACACCCTGTGAACATACCTGTTGCTTTGGCAGAAATACTGCCAGTGGATAAACTATTATCAGATTTTTCAGATTTTATGAAATTACAACTTTCAACAACGGATCTCTTG	0	0	0	0	0	0	0	0	0	0	0	0	0	0	0	0	0	0	6	0	0	0	0	0	0	0	0	0	0	0	0	0	0	0	0	0	0	0	0	0	6	0.008	NA	NA	NA	NA	NA	NA
ASV_270	AAGGTTTCCGTAGGTGAACCTGCGGAAGGATCATTAACGTTCTACGCGATTGTCGCCAGTCGGCAAAACGTTGACGTTGTTTGGTATCCAAACTTTGGTGAGACTTCTCACCCGGGGAGGCCTCACGGCTTCCCCCTTTATTTTTCGCAAGAAAGATAATAAACCTCAAAGTCTCGGCGGAGGTAAAGTCTCGGGCGTAAAAAACCCGACGACCCGCCTAGCAAAACATGGTCGCGTTCGAACGCCGGAGTCTGCCGCCGGGTTCGAGCGAGACTTTAAACTTTTTTTATGAACGACAATTGCGTTGTTCTCT	0	0	0	0	0	0	0	0	0	0	0	0	0	0	0	0	0	0	0	6	0	0	0	0	0	0	0	0	0	0	0	0	0	0	0	0	0	0	0	0	6	0.008	NA	NA	NA	NA	NA	NA
ASV_271	GTCGTAACAAGGTCTCCGTAGGTGAACCTGCGGAGGGATCATCAACATAATCCACTTTCAACCACTTTGTGAAAACCTATGAAATGTACGTCGGGAGGAGGAGTAAGGACTTCGGTCACTGAAAGCCTCTCAACATTATTTTAAACACCTTTAAACAAAAACAAAATTAAAAAACTTTGAGAAAAGAGAAAAATCTAAAAACAACTTTAAACGGTGGATCTCTTGGC	0	0	0	0	0	0	0	0	0	0	0	0	0	0	0	0	0	0	0	0	0	0	0	0	0	0	0	6	0	0	0	0	0	0	0	0	0	0	0	0	6	0.008	NA	NA	NA	NA	NA	NA
ASV_272	AGGAAGTAAAAGTCGTAACAAGGTTTCCGTAGGTGAACCTGCGGAAGGATCATTACAAATCATTGTGGATAGCTTGGCGCCTCGGTGTTAAGCTTGAAACACATATGCACAAGGCACGTGCATGTGCTTTAAGCGCATGCATGTTGCTTTGATGTTCACGCTTGTTTGTTTGACAGAGTTATGGTAACATTAAAAAATAGACAACTTTTAACAATGGATCTCTTGGCTCTTGCATCG	0	0	0	0	0	0	0	0	0	0	0	0	0	0	0	0	0	0	0	0	0	0	0	0	0	0	0	0	0	0	0	0	0	0	0	0	0	0	0	0	0	0.000	NA	NA	NA	NA	NA	NA
ASV_273	AAGGTTTCCGTAGGTGAACCTGCGGAAGGATCATTAACACGTACCCACGTATCAACCCCCTGTGCATTTTGAACGTAATTTGGTCTTGTACCCCTGCTTGGTTCGCTCGTCGATCCCTGCTTGTATCCCCCCCTCTATTTTTACCCCTTTTATAAAACTTGACCTTAACCTTCTGATCAACCGAAAGGATGAACAGAAAACAATACGAAATTATAAACA	0	0	0	0	5	0	0	0	0	0	0	0	0	0	0	0	0	0	0	0	0	0	0	0	0	0	0	0	0	0	0	0	0	0	0	0	0	0	0	0	5	0.006	NA	NA	NA	NA	NA	NA
ASV_274	CGGCAGCGTCAGATGTGTATAAGAGACAGCTTGGTCATTTAGAGGAAGTAAAAGTCGTAACAAGGTTTCCGTAGGTGAACCTGCGGAAGGATCATTAACAAATCAAGCACTCTTGAGTGCGTATACCTTGTGAACAGGAAGCCTCGGCTTCTCGAAATAACCTTAAGAGTCTTAAACTATAAAGTAATAATAATAACTTTTAACAACGGATCTCTAGGCTCTTGCATCGATGAAGAACGCAGCCTGTCTCTTATACACATCTCCGAGCCCACGAGACAGG	0	0	0	0	0	0	0	0	0	5	0	0	0	0	0	0	0	0	0	0	0	0	0	0	0	0	0	0	0	0	0	0	0	0	0	0	0	0	0	0	5	0.006	NA	NA	NA	NA	NA	NA
ASV_275	AAGGTTTCCGTAGGTGAACCTGCGGAAGGATCATTACCGTTGGAGTTCGCTCCATCTGGGATAGAACCCTTGAATTTGAGTACCTTTTCGTTTCCTCGGTGGGCTCGCCCGCCGGTGGACAACCTAAACTCTTTGTAATAGCAGTATCTTCTGAGAAAAACAAATAGTTAAAACTTTCAACAACGGATCTCTTGGTTCTGGCATCGATGAAGAACGCAG	0	0	0	0	0	0	0	0	0	0	0	5	0	0	0	0	0	0	0	0	0	0	0	0	0	0	0	0	0	0	0	0	0	0	0	0	0	0	0	0	5	0.006	NA	Ascomycota	NA	NA	NA	NA
ASV_276	AAGGTTTCCGTAGGTGAACCTGCGGAAGGATCATTACCGTTGGAGCTCTGCTCCAATCTGGGATAGAACCCTTGCCTTTGAGTACCTTCTCGTTTCCTCGGTGGGCTCGCCCGCCGGTGGACAACCATAAACTCTCTGTAATAGCAGTATCTTCTGAGAAAAACAAATAGTCAAAACTTTCAACAACGGATCTCTTGGTTCTGGCATCGATGAAGAACG	0	0	0	0	0	0	0	0	0	0	0	0	0	0	0	5	0	0	0	0	0	0	0	0	0	0	0	0	0	0	0	0	0	0	0	0	0	0	0	0	5	0.006	NA	Ascomycota	Dothideomycetes	Pleosporales	Nigrogranaceae	Nigrograna
ASV_277	AAGGTTTCCGTAGGTGAACCTGCGGAAGGATCATTAATACGTACCCACGTTTAACACTCTGTGCATTTTCACTTACCTTTGTTATCGATTTGACTTCGGTTGAATCAATAACAGAGTTTGGTATGAAAATACCCCTGTCTTCGGACTTGTATTTTTTACCCCTTTTTTAAAATGTCCTTAAACGTTTCTCTATTCAAACCTTCGGGTTTGGGGAAAGAAACACTACGAAAATTA	0	0	0	0	0	0	0	0	0	0	0	0	0	0	0	0	0	0	5	0	0	0	0	0	0	0	0	0	0	0	0	0	0	0	0	0	0	0	0	0	5	0.006	NA	NA	NA	NA	NA	NA
ASV_278	AAGGTTTCCGTAGGTGAACCTGCGGAAGGATCATTAACAAATCATTGCGGGCTTCGGCTCACATACACCCGGCCGCAAGGCCAGGTCTTGTAGACCTGTTGGAGGTGGGGATAGAAAGTCTGTCTCCTCCCTCCATTCAGGTCGACATTAACGCTTGTATGTTTGACTGTGTGATGGATCAATAGAATGACAACTTTTAACAATGGATCTCTTGGCTCT	0	0	0	0	0	0	0	0	0	0	0	0	0	0	0	0	0	0	0	5	0	0	0	0	0	0	0	0	0	0	0	0	0	0	0	0	0	0	0	0	5	0.006	NA	NA	NA	NA	NA	NA
ASV_279	ATAAGAGACAGCTTGGTCATTTAGAGGAAGTAAAAGTCGTAACAAGGTTTCCGTAGGTGAACCTGCGGAAGGATCATTACTAATTCACGGCAGCAATGCCATTGTCCCTACCCGGGACGACCACACTTTGTGAACAGTTGGTGGGCAACCACCCCTTTTGACGCTGTATTGTGTTTGTTATAGGTGCAATCAAATAAAAGACAACTTTTAACAATGGATCTCTTGGCTCTTGCATCGATGAAGAACGCAGCCTGTCTCTTAT	0	0	0	0	0	0	0	0	0	0	0	0	0	0	0	0	0	0	0	0	5	0	0	0	0	0	0	0	0	0	0	0	0	0	0	0	0	0	0	0	5	0.006	NA	NA	NA	NA	NA	NA
ASV_280	AAGGTTTCCGTAGGTGAACCTGCGGAAGGATCATTAACACCTGATTCATATCCACCTTTGCGAACGAGGATTGTCCTTATTCATTTTTAACAATTAAAACCTTACCAACACACACATGCTGAACAAACAATAGGGCGCGTCGTCATGGCGAACCCGAAACAACAAACGCAAACAACTCTTAATAATGGATATCTTGGCTTCCGCATCGATGAAGAACGC	0	0	0	0	0	0	0	0	0	0	0	0	0	0	0	0	0	0	0	0	0	0	5	0	0	0	0	0	0	0	0	0	0	0	0	0	0	0	0	0	5	0.006	NA	NA	NA	NA	NA	NA
ASV_281	AGCTTGGTCATTTAGAGGAAGTAAAAGTCGTAACAAGGTTTCCGTAGGTGAACCTGCGGAAGGATCATTACAAATCAGTTTGGTGTGGGGTGTGTGGTGAAAGTGTGGGTAGCAATACCTTTACTCTATATCACTCACTCTACTAGCACCAATATTTACGCTTGTTGTGTTTGACAGAGTAATTTTGATATTAAAAATAGACAACTTTTAACAACGGATCTCTGGGCTCTTGCATCGATGAAGAACGCAGCCT	0	0	0	0	0	0	0	0	0	0	0	0	0	0	0	0	0	0	0	0	0	0	0	0	0	0	0	0	0	0	0	0	5	0	0	0	0	0	0	0	5	0.006	NA	NA	NA	NA	NA	NA
ASV_282	AAGGTCTCCGTTGGTGAACCAGCGGAGGGATCATTACTGAGTACTACACTCTCTACCCTTTGTGAACTATTATACCTGTTGCTTCGGCGGCGCCCGCAAGGGTGCCCGCCGGTCTCATCAGAATCTCTGTTTTCGAACCCGACGATACTTCTGAGTGTTCTTAGCGAACTGTCAAAACTTTTAACAACGGATCTCTTGGCTCCAGCATCGATGAAGAA	0	0	0	0	0	0	0	0	0	0	0	0	0	0	0	0	0	0	0	0	0	0	0	0	0	0	0	0	0	0	0	0	5	0	0	0	0	0	0	0	5	0.006	NA	Ascomycota	NA	NA	NA	NA
ASV_283	AAGGTTTCCGTAGGTGAACCTGCGGAAGGATCATTAACACGTCCAAACGTATAAACCCTCGTGAATCTGTTTTGTCGATCCGAGACTTGGAGTTGATGCATAGTGCCGTTGCAGTGGGAAGACCCTTGGGTCCTCATGGCACTCCATCGTTTATAACTCTTTGTTTTCACCTAAGGATCGTTTACATGAACCACTCTCATCACCCTAATTTCAACCCCTTGTACTCTATGTACTGAACTTTTTTCTATTTCACTAGGTCTTCTAGACTGGGTGGAACTGAAACATACGAAACAATG	0	0	0	0	0	0	0	0	0	0	0	0	0	0	0	0	0	0	0	0	0	0	0	0	0	0	0	0	0	0	0	0	0	0	0	0	0	5	0	0	5	0.006	NA	NA	NA	NA	NA	NA
ASV_284	AAGGTCTCCGTTGGTGAACCAGCGGAGGGATCATTACCGAGTACTTAACTCATAACCCTTTGTGAACCTTTATACCTGTTGCTTCGGCGGCGCGCCTCTCGGGGCGTGCCCGCCGGCATAATCAGAATCTCTGTTCGAACCCGACGATACATCTGAGTGTTCTAAGCGAACTGTTAAAACTTTCAACAACGGATCTCTTGGCTCCAGCATCGATGAAGA	0	0	0	0	0	0	0	0	0	0	0	0	0	0	0	0	0	0	0	0	0	0	0	0	0	0	0	0	0	0	0	0	0	0	0	0	0	0	5	0	5	0.006	NA	NA	NA	NA	NA	NA
ASV_285	AGGTTTCCGTAGGTGAACCTGCGGAAGGATCATTACCAAAAACTTACTCATGTAAGAACCACTGTGAACTTACTGCAAACCAGGTTGAGGTTAAGATTGACAACGAAGTGATCTTAAAGTGGGGTACGTGCCAAGAAGGCGTACCTAGCCTCAACCTATCTGTGTGTTTAAAATACCTTAATAAACTAGAGGAAACTGAAGTACTAGCATACTTCAAACCAACAAAAAGT	0	0	0	0	0	0	0	0	0	0	0	0	0	0	0	0	0	0	0	0	0	0	0	0	0	0	0	0	0	0	0	0	0	0	0	0	0	0	0	0	0	0.000	NA	NA	NA	NA	NA	NA
ASV_286	AAGGTCTCCGTTGGTGAACCAGCGGAGGGATCATTACCGAGTTTACAACTCCCAAACCCCTGTGAACATACCTACATCTTGCTTCGGCGGACCACCCTCGCCCCCCAGCGAGGGCCCGCCAGAGGACCCAAAACCCAACTTTGTTTTTGCCTTACAGTGAACTTCTGAGTGGATTTTATAAATCAAATCAAAACTTTCAACAACGGATCTCTTGGCTCT	0	0	0	0	0	0	0	0	0	0	0	0	0	0	0	4	0	0	0	0	0	0	0	0	0	0	0	0	0	0	0	0	0	0	0	0	0	0	0	0	4	0.005	NA	NA	NA	NA	NA	NA
ASV_287	ATAAGAGACAGCTTGGTCATTTAGAGGAAGTAAAAGTTGTAACAAGGTTTCCGTAGGTGAACCTGCGGAAGGATCATTACAAATCCGTCAGGGGAGTGCGAGCGAAGCGAGTGCTCTCCTACATTAGTCTAACGCTAAAGTAATTTAGTGTTAACAAATAATATATTTATATTTGACAGTGTGTATTATAATAATTAAAGATAACTTTTGACAATGGATCTCTAGGCTCTTGCATCGATGAAGAACGCAGCCTGTCTCTTAT	0	0	0	0	0	0	0	0	0	0	0	0	0	0	0	4	0	0	0	0	0	0	0	0	0	0	0	0	0	0	0	0	0	0	0	0	0	0	0	0	4	0.005	NA	NA	NA	NA	NA	NA
ASV_288	AAGGTTTCCGTAGGTGAACCTGCGGAAGGATCATTGACACGAATCCAACGTACCAACCAACGTGCACTCTACCTGTGAGGTTGACCTGAAAAGGAAGCGCGCTTCTCTTCGGAGGCAAAGAGCCTAATAATGTGGGAGTCTTCGGACTCGGCTCCAAGCGCTTGCTCTTTCGTTTTCGTGGCTTCGGCTGCGAATGGATCAATCGACCTATCTTTACCACTTTGTTAGCCCCATTTTTTTAAACCCCTTTGCACCCGAATGTCTGAACCATTTCTTACTTTCTTCCTTTCATTAGGAATGAGAGTTTGGATATTACGAAACTATG	0	0	0	0	0	0	0	0	0	0	0	0	0	0	0	0	0	0	0	0	0	0	0	0	0	0	0	4	0	0	0	0	0	0	0	0	0	0	0	0	4	0.005	NA	NA	NA	NA	NA	NA
ASV_289	AAAAGTCGTAACAAGGTTTCCGTAGGTGAACCTGCGGAAGGATCACTAGTGATTAAATCGAGCGTGTCTTCATTGACCGCTCACCCTTCTCACCATCCACATACACCTGTGCACTGTTTAGCCTGAGCCGGTTTTCCGGTCCAGGTTATCATTTCATACAAACTCTAGTCTTATGAATGTAAACGTTTTAATAACATAATAAAACTTTCAACAACGGATCTCTTGGTTCTC	0	0	0	0	0	0	0	0	0	0	0	0	0	0	0	0	0	0	0	0	0	0	0	0	0	0	0	0	0	0	0	0	4	0	0	0	0	0	0	0	4	0.005	NA	NA	NA	NA	NA	NA
ASV_290	AAGGTTTCCGTAGGTGAACCTGCGGAAGGATCATTGCAAGATATTCTCCGGCGCGAGCCGGGGAAGCCTTTGGCGCGAGCCAAAGGTGTTTGTGCGGGGGGACGCGAGTCCCCTGACACTGCGCGTCTTTGTTTGTCAGTTTGGGGAGGAGAGTAAGCAGAAAACTTTTAACAATGGATCTCTTGGCTCTTGCATCGATGAAGAACGCAGCCTGTCTCT	0	0	0	0	0	0	0	0	0	0	0	0	0	0	0	0	0	0	0	0	0	0	0	0	0	0	0	0	0	0	0	0	4	0	0	0	0	0	0	0	4	0.005	NA	NA	NA	NA	NA	NA
ASV_291	AAGGTTTCCGTAGGTGAACCTGCGGAAGGATCATTAACAATAATCTTTCATATCAACCTTTGTGAATCGTCAGTCTTCGCGGCGCTTGCGCCGTCGAGGGACATCAACGTTTATTCAAGTGAATACGCTTTATATTCAATATAAGCAAATAACTTTTAACAATGGATCTCTTGGTTCTCGCATCGATGAAGAACGCAGCCTGTCTCTTATACACATCTC	0	0	0	0	0	0	3	0	0	0	0	0	0	0	0	0	0	0	0	0	0	0	0	0	0	0	0	0	0	0	0	0	0	0	0	0	0	0	0	0	3	0.004	NA	NA	NA	NA	NA	NA
ASV_292	TCGTCGGCAGCGTCAGATGTGTATAAGAGACAGCTTGGTCATTTAGAGGAAGTAAAAGTCGTAACAAGGTTTCCGTAGGTGAACCTGCGGAAGGATCATTAACAAATGCGCACCCTTGGGTGCATTAACCTTGTGAACCGGCCGCTATTTATAGCGGTTCTATAAACGTTGAGCCTGAATTCTATGTTTAAAAACAGAAAAAACTTTTAACAACGGATCTCTAGGCTCTTGCATCGATGAAGAACGCAGCCTGTCTCTTATACACATCTCCGAGCCCACGAGAC	0	0	0	0	0	0	0	0	3	0	0	0	0	0	0	0	0	0	0	0	0	0	0	0	0	0	0	0	0	0	0	0	0	0	0	0	0	0	0	0	3	0.004	NA	NA	NA	NA	NA	NA
ASV_293	GTCGGCAGCGTCAGATGTGTATAAGAGACAGCTTGGTCATTTAGAGGAAGTAAAAGTCGTAACAAGGTTTCCGTAGGTGAACCTGCGGAAGGATCATTAACAAGTCCACATATATGGCGAAAGCTATATATAAGCCCCGTGCAGCAATGCATGTGTGACACATTTTATCGTTTGACTGAATGATTAAACATATACAGAAAAAACTTTTAACAATGGATCTCTAGGCTCTTGCATCGATGAAGAACGCAGCCTGTCTCTTATACACATCTCCGAGCCCACGA	0	0	0	0	0	0	0	0	0	0	0	0	0	0	3	0	0	0	0	0	0	0	0	0	0	0	0	0	0	0	0	0	0	0	0	0	0	0	0	0	3	0.004	NA	NA	NA	NA	NA	NA
ASV_294	AAGGTTTCCGTAGGTGAACCTGCGGAAGGATCATTAACAATTATCCACGTATCAACCTCTGCGCACCTATAGTGTACATCGAACGGTTGCCTGGTGACTTTGTTGTCGGGCGACCCGCCGGTGAATTTTTATTAACCCCTTTATCGAAGTTGACTAAATTTTCTGTGTGCTCCTGTGTCTCTTCGTGAGATACGACGCCAGAAACATACGAAACTCGAA	0	0	0	0	0	0	0	0	0	0	0	0	0	0	0	0	0	0	0	3	0	0	0	0	0	0	0	0	0	0	0	0	0	0	0	0	0	0	0	0	3	0.004	NA	NA	NA	NA	NA	NA
ASV_295	GTATCGTCGGCAGCGTCAGATGTGTATAAGAGACAGCTTGGTCATTTAGAGGAAGTAAAAGTCGTAACAAGGTTTCCGTAGGTGAACCTGCGGAAGGATCATTAACAACAAGTCTGCGCCTCGGCGCTCCGTCCCACATGCCTGCATGTGTGTTCATTTATTTTATCGTTTGACATTCGGAACTGGAAGAGAAACTTTTAACAATGGATCTCTAGGCTCTTGCATCGATGAAGAACGCAGCCTGTCTCTTATACACATCTCCGAGCCCACGAGACGAATTCGTATCT	0	0	0	0	0	0	0	0	0	0	0	0	0	0	0	0	0	0	0	0	0	0	0	0	0	0	0	0	0	0	0	0	3	0	0	0	0	0	0	0	3	0.004	NA	NA	NA	NA	NA	NA
ASV_296	GGTCATTTAGAGGAAGTAAAAGTTGTAACAAGGTTTCCGTAGGTGAACCTGCGGAAGGATCATTAACAAATCCAATGCTTGTGGGGTGACTTTAATCGGTCATCTTGCAAATATTAATCCGCTGGCCTCGCAAGGGGCTAGTCGATAGATAACATAAATGTGTGTAGTGTTGACAGTGTGTGATATTTAATTAATTATTGACAACTTTTAACAATGGATCTCTAGGCTCTTGCATCGATGAAGAACGC	2	0	0	0	0	0	0	0	0	0	0	0	0	0	0	0	0	0	0	0	0	0	0	0	0	0	0	0	0	0	0	0	0	0	0	0	0	0	0	0	2	0.003	NA	NA	NA	NA	NA	NA
ASV_297	AAGGTTTCCGTAGGTGAACCTTCGGAAGGATCATTACCGAAATGCAGCAGGGCTTCGGCCCTGTGTACGCATTCCACCCACCCTTGACTTTGAGCACCTTCATTTCCTCGGCAGGGACGCCTGCCATTGAGGACTCCAAAAAACCCTTGTAGTAGCAGTATTTGTCTGAACAAACCAAAACTATTAAAACTTTCAACAATGGATCTCTTGGTTCTGGCA	0	0	0	0	0	0	0	0	2	0	0	0	0	0	0	0	0	0	0	0	0	0	0	0	0	0	0	0	0	0	0	0	0	0	0	0	0	0	0	0	2	0.003	NA	Ascomycota	Dothideomycetes	Pleosporales	Thyridariaceae	Parathyridariella
ASV_298	GATGTGTATAAGAGACAGCTTGGTCATTTAGAGGAAGTAAAAGTCGTAACAAGGTTACCGTAGGTGAACCTGCGGTAGGATCATTAATAATGATGTATCAAACCATGTATGTGCACTAAACAATGAATTTGGCGGGTTTCGGCCTGCCAATGGTAAACGCCTAGAATCTTTGAAAAAGTGTCTGAATAACAAATTCAAATACAACTTTTAGCAACGGATCTCTTGGCTCTCGCATCGATGAAGAACGCAGCCTGTCTCTTATACACATC	0	0	0	0	0	0	0	0	0	2	0	0	0	0	0	0	0	0	0	0	0	0	0	0	0	0	0	0	0	0	0	0	0	0	0	0	0	0	0	0	2	0.003	NA	NA	NA	NA	NA	NA
ASV_299	AAGGTTTCCGTAGGTGAACCTGCGGAAGGATCATTAACACGTATCCAACGTTACCAACCCCGAGAATTAGTTTTTTGTGTGTGCTTCTTTTAAGAAGCTATCACTTCTATTAACAACAATAACCATTTTAAACCCCTTGCAAACTGCTTTTTTTAACAGCTTAAACTTATCTTGCAGTCACTTAAAACCTGGCGAATAGAGATTTTACGCAAACGAAAA	0	0	0	0	0	0	0	0	0	0	0	0	2	0	0	0	0	0	0	0	0	0	0	0	0	0	0	0	0	0	0	0	0	0	0	0	0	0	0	0	2	0.003	NA	NA	NA	NA	NA	NA
ASV_300	GCAGCGTCAGATGTGTATAAGAGACAGCTTGGTCATTTAGAGGAAGTAAAAGTCGTAACAAGGTTTCCGTAGGTGAACCTGCGGAAGGATCATTAAAAATCAGAGTATTTTACTCTTGACTTTTGTGCACCTGTACTGTCTCTGCCGAAAGGCGATTATTTAACATGTTTTGAAATGTTTTGAAGAATTTAATACAAAAAACAACTTTTGGCAACGGATCTCTAGGCTCTTGCATCGATGAAGAACGCAGCCTGTCTCTTATACACATCTCCGAGCCC	0	0	0	0	0	0	0	0	0	0	0	0	0	0	0	0	0	0	0	0	0	0	0	0	0	0	0	0	0	0	2	0	0	0	0	0	0	0	0	0	2	0.003	NA	NA	NA	NA	NA	NA
ASV_301	AAGGTTTCCGTAGGTGAACCTGCGGAAGGATCATTAACAAATCATCCATAGTGCTGTGTGGGGCAACCCGCCGGCACTATATACACCCCGAGCCTGGGAAGGGCAGCGATGCTGCTTGGAACGGCTTTGGTAGGCTGCGCCGCAAGGCGCTGGCCACATAGACGCTTGCTTGGTTTGACAGAGTTTAGTTGCATCACAAAAAATACAACTTTTAACAAT	0	0	0	0	0	0	0	0	0	0	0	0	0	0	0	0	0	0	0	0	0	0	0	0	0	0	0	0	0	0	0	0	2	0	0	0	0	0	0	0	2	0.003	NA	NA	NA	NA	NA	NA
[truncated: 1 more columns]
